# Supplementary material for: Joint Stiffness Is Heritable and Associated with Fibrotic Conditions and Joint Replacement
Source: PLoS One. 2015 Jul 21;10(7):e0133629. doi: 10.1371/journal.pone.0133629 (PMC4509645; doi:10.1371/journal.pone.0133629)
Supplement: S1 Appendix — The entire dataset used in this study is presented in the file S1 Appendix. (XLSX) [file pone.0133629.s001.xlsx]

## Sheet: Sheet1
PublicID	PublicFamilyID	twinnum	zygozity (1=MZ, 2=DZ)	sex (0=female, 1=male)	age	BMI	knee_stiffness (0=no, 1=yes)	hip_stiffness (0=no, 1=yes)	joint_stiffness (0=no, 1=yes)	frozen_shoulder (0=no, 1=yes)	Dupuytren_s (0=no, 1=yes)	fibrotic_condition (0=no, 1=yes)	TKR (0=no, 1=yes)	THR (0=no, 1=yes)	TJR (0=no, 1=yes)
TUK10021251	TUK1002125	1	2	0	40.56	21.262	1	0	1	0	0	0	0	0	0
TUK10021252	TUK1002125	2	2	0	40.56	23.1991	0	0	0	0	0	0	0	0	0
TUK10046011	TUK1004601	1	1	0	53.88	18.7328	0	0	0	0	0	0	0	0	0
TUK10046012	TUK1004601	2	1	0	53.88	19.3136	0	0	0	0	0	0	0	0	0
TUK10055361	TUK1005536	1	1	0	62.6	24.5409	0	0	0	0	0	0	0	0	0
TUK10055362	TUK1005536	2	1	0	62.6	26.3329	0	0	0	0	0	0	0	0	0
TUK10080291	TUK1008029	1	1	0	46.8	31.0666	0	0	0	1	1	1	0	0	0
TUK10080292	TUK1008029	2	1	0	46.8	38.6513	0	0	0	0	0	0	0	0	0
TUK10086041	TUK1008604	1	1	0	56.2	27.4402	0	0	0	1	0	1	0	0	0
TUK10086042	TUK1008604	2	1	0	56.2	30.0119	0	0	0	0	0	0	0	0	0
TUK10141301	TUK1014130	1	2	0	45.59	22.4135	0	0	0	0	0	0	0	0	0
TUK10141302	TUK1014130	2	2	0	45.59	24.0072	0	0	0	0	0	0	0	0	0
TUK10163292	TUK1016329	2	1	0	53.8	22.6562	0	0	0	0	0	0	0	0	0
TUK10163291	TUK1016329	1	1	0	53.8	23.0469	0	0	0	0	0	0	0	0	0
TUK10182442	TUK1018244	2	2	0	38.04	23.2031	0	0	0	0	0	0	0	0	0
TUK10182441	TUK1018244	1	2	0	38.04	23.6719	0	0	0	0	0	0	0	0	0
TUK10209381	TUK1020938	1	2	0			0	0	0	0	0	0	0	1	1
TUK10209382	TUK1020938	2	2	1			0	0	0	0	0	0	0	0	0
TUK10274701	TUK1027470	1	1	0	36.18		0	0	0	0	0	0	0	0	0
TUK10281871	TUK1028187	1	1	0	52.97		0	0	0	0	0	0	0	0	0
TUK10281872	TUK1028187	2	1	0	52.97		0	0	0	0	0	0	0	0	0
TUK10287712	TUK1028771	2	2	0	43.7	22.259	0	0	0	0	0	0	0	0	0
TUK10287711	TUK1028771	1	2	0	43.7	26.1752	0	0	0	0	0	0	0	0	0
TUK10288172	TUK1028817	2	2	0	45.91	22.1912	0	0	0	0	0	0	0	0	0
TUK10288171	TUK1028817	1	2	0	45.91	24.1755	0	0	0	1	0	1	0	0	0
TUK10327712	TUK1032771	2	1	0	30.3	21.2447	0	0	0	0	0	0	0	0	0
TUK10327711	TUK1032771	1	1	0	30.3	21.881	0	0	0	0	0	0	0	0	0
TUK10374962	TUK1037496	2	2	0	67.79	25.7198	0	0	0	0	0	0	0	0	0
TUK10374961	TUK1037496	1	2	0	67.79	27.4933	0	0	0	0	0	0	0	0	0
TUK10389511	TUK1038951	1	2	0	51.02	25.7582	0	0	0	0	0	0	0	0	0
TUK10389512	TUK1038951	2	2	0	51.02	29.2427	0	0	0	0	0	0	0	0	0
TUK10395221	TUK1039522	1	1	0			0	0	0	0	0	0	0	0	0
TUK10405812	TUK1040581	2	1	1	53.73	29.5713	0	0	0	0	0	0	0	0	0
TUK10405811	TUK1040581	1	1	1	53.73	30.5721	0	0	0	0	0	0	1	0	1
TUK10406431	TUK1040643	1	2	0	16.13		0	0	0	0	0	0	0	0	0
TUK10406432	TUK1040643	2	2	0	16.13		0	0	0	0	0	0	0	0	0
TUK10451941	TUK1045194	1	2	0	42.89	24.5964	0	0	0	0	0	0	0	0	0
TUK10451942	TUK1045194	2	2	0	42.89	33.4076	0	0	0	0	0	0	0	0	0
TUK10471701	TUK1047170	1	2	0	53.62	27.3845	0	0	0	0	0	0	0	0	0
TUK10471702	TUK1047170	2	2	0	53.62	30.2275	0	0	0	0	0	0	0	0	0
TUK10475202	TUK1047520	2	1	0	51.24	26.7185	0	0	0	0	0	0	0	0	0
TUK10475201	TUK1047520	1	1	0	51.24	32.0924	0	0	0	0	0	0	0	0	0
TUK10494481	TUK1049448	1	1	0	24.74		0	0	0	0	0	0	0	0	0
TUK10498161	TUK1049816	1	1	0	52.71	19.4024	0	0	0	0	0	0	0	0	0
TUK10498162	TUK1049816	2	1	0	52.71	20.4475	0	0	0	0	0	0	0	0	0
TUK10532502	TUK1053250	2	1	0	44.67	20.4783	0	0	0	0	0	0	0	0	0
TUK10532501	TUK1053250	1	1	0	44.67	20.9637	0	0	0	0	0	0	0	0	0
TUK10534071	TUK1053407	1	1	1	64.79		0	0	0	0	0	0	0	0	0
TUK10536071	TUK1053607	1	1	1	38.39	24.1176	0	0	0	0	0	0	0	0	0
TUK10536072	TUK1053607	2	1	1	38.39	29.3695	0	0	0	0	0	0	0	0	0
TUK10547992	TUK1054799	2	1	0	44.35	20.9916	0	0	0	0	0	0	0	0	0
TUK10547991	TUK1054799	1	1	0	44.35	22.9895	0	0	0	0	0	0	0	0	0
TUK10590881	TUK1059088	1	2	0	20.35	19.6094	0	0	0	0	0	0	0	0	0
TUK10590882	TUK1059088	2	2	0	20.35	19.8286	0	0	0	0	0	0	0	0	0
TUK10613602	TUK1061360	2	2	0	53.75	40.2805	0	0	0	0	0	0	0	0	0
TUK10613601	TUK1061360	1	2	0	53.75	41.9661	0	0	0	0	0	0	0	0	0
TUK10621111	TUK1062111	1	2	1	47.37		0	0	0	0	0	0	0	0	0
TUK10631191	TUK1063119	1	2	1			0	0	0	0	0	0	0	0	0
TUK10638691	TUK1063869	1	1	0	33.66		0	0	0	0	0	0	0	0	0
TUK10638692	TUK1063869	2	1	0	33.66		0	0	0	0	0	0	0	0	0
TUK10660822	TUK1066082	2	2	0			0	0	0	0	0	0	0	0	0
TUK10670041	TUK1067004	1	1	0	44.6	30.3229	0	0	0	0	0	0	0	0	0
TUK10670042	TUK1067004	2	1	0	44.6	31.9046	0	0	0	0	0	0	0	0	0
TUK10705112	TUK1070511	2	1	0	45.33	20.3744	0	0	0	0	0	0	0	0	0
TUK10705111	TUK1070511	1	1	0	45.33	20.7037	0	0	0	0	0	0	0	0	0
TUK10713052	TUK1071305	2	1	0	52.04	25.1205	0	0	0	0	0	0	0	0	0
TUK10713051	TUK1071305	1	1	0	52.04	25.7633	0	0	0	0	0	0	0	0	0
TUK10722451	TUK1072245	1	2	0	32.36	30.8397	0	0	0	0	0	0	0	0	0
TUK10722452	TUK1072245	2	2	0	32.36	35.2929	0	0	0	0	0	0	0	0	0
TUK10734802	TUK1073480	2	2	0	60.76	30.2243	0	0	0	0	0	0	0	0	0
TUK10734801	TUK1073480	1	2	0	60.76	37.8054	0	0	0	0	0	0	0	0	0
TUK10771231	TUK1077123	1	2	0	30.93	20.8122	0	0	0	0	0	0	0	0	0
TUK10771232	TUK1077123	2	2	0	30.93	23.1718	0	0	0	0	0	0	0	0	0
TUK10771632	TUK1077163	2	2	1	29.93	24.2446	0	0	0	0	0	0	0	0	0
TUK10771631	TUK1077163	1	2	1	29.93	25.8866	0	0	0	0	0	0	0	0	0
TUK10787311	TUK1078731	1	1	0	35	20.4502	0	0	0	0	0	0	0	0	0
TUK10787312	TUK1078731	2	1	0	35	21.5329	0	0	0	0	0	0	0	0	0
TUK10793511	TUK1079351	1	2	0	28.67	20.7761	0	0	0	0	0	0	0	0	0
TUK10793512	TUK1079351	2	2	0	28.67	24.8585	0	0	0	0	0	0	0	0	0
TUK10855351	TUK1085535	1	1	0			0	0	0	0	0	0	0	0	0
TUK10855352	TUK1085535	2	1	0			0	0	0	0	0	0	0	0	0
TUK10871661	TUK1087166	1	1	0	62.26	20.4444	0	0	0	1	0	1	0	0	0
TUK10871662	TUK1087166	2	1	0	62.26	22.2222	0	0	0	0	0	0	0	0	0
TUK10871831	TUK1087183	1	1	0	51.38	31.0651	0	0	0	0	0	0	0	0	0
TUK10871832	TUK1087183	2	1	0	51.38	31.4417	0	0	0	0	0	0	0	0	0
TUK10889261	TUK1088926	1	1	0	48.8		0	0	0	1	0	1	0	0	0
TUK10889262	TUK1088926	2	1	0	48.8		0	0	0	0	0	0	0	0	0
TUK10910192	TUK1091019	2	2	0			0	0	0	0	0	0	0	0	0
TUK10919001	TUK1091900	1	1	0	31.58		0	0	0	0	0	0	0	0	0
TUK10919002	TUK1091900	2	1	0	31.58		0	0	0	0	0	0	0	0	0
TUK10924952	TUK1092495	2	1	0	32.32	19.2651	0	0	0	0	0	0	0	0	0
TUK10924951	TUK1092495	1	1	0	32.32	24.9673	0	0	0	0	0	0	0	0	0
TUK10932942	TUK1093294	2	2	0	55.09	22.806	0	0	0	0	0	0	0	0	0
TUK10932941	TUK1093294	1	2	0	55.09	23.2207	0	0	0	0	0	0	0	0	0
TUK10946601	TUK1094660	1	1	0	52.55		0	0	0	0	0	0	1	0	1
TUK10946602	TUK1094660	2	1	0	65.46		0	0	0	0	0	0	1	0	1
TUK10962421	TUK1096242	1	2	0	47.52	19.8397	0	0	0	0	0	0	0	0	0
TUK10962422	TUK1096242	2	2	0	47.52	21.7239	0	0	0	0	0	0	0	0	0
TUK10973121	TUK1097312	1	1	0	26.51	22.5441	0	0	0	0	0	0	0	0	0
TUK10973122	TUK1097312	2	1	0	26.51	25.8726	0	0	0	0	0	0	0	0	0
TUK11007791	TUK1100779	1	1	1	58.23		0	0	0	0	0	0	0	0	0
TUK11007792	TUK1100779	2	1	1	58.23		0	0	0	0	0	0	0	0	0
TUK11016642	TUK1101664	2	2	0	47.74	22.7333	0	0	0	0	0	0	0	0	0
TUK11016641	TUK1101664	1	2	0	47.74	23.8804	0	0	0	0	0	0	0	0	0
TUK11033571	TUK1103357	1	2	0	44.53	25.1867	0	0	0	0	0	0	0	0	0
TUK11033572	TUK1103357	2	2	0	44.53	29.0018	0	0	0	0	0	0	0	0	0
TUK11045332	TUK1104533	2	2	1	55.74		0	0	0	0	0	0	0	0	0
TUK11048912	TUK1104891	2	2	0	29.61	20.8632	0	0	0	0	0	0	0	0	0
TUK11048911	TUK1104891	1	2	0	29.61	23.7741	0	0	0	0	0	0	0	0	0
TUK11104181	TUK1110418	1	1	0			0	0	0	0	0	0	0	0	0
TUK11104182	TUK1110418	2	1	0			0	0	0	0	0	0	0	0	0
TUK11119902	TUK1111990	2	2	0			0	0	0	0	0	0	0	0	0
TUK11159221	TUK1115922	1	1	0	49.53	22.2146	0	0	0	0	0	0	0	0	0
TUK11159222	TUK1115922	2	1	0	49.53	25.0223	0	0	0	0	0	0	0	0	0
TUK11159461	TUK1115946	1	1	1	47.28		0	0	0	0	0	0	0	0	0
TUK11159462	TUK1115946	2	1	1	47.28		0	0	0	0	0	0	0	0	0
TUK11169351	TUK1116935	1	1	0	54.24		0	0	0	0	0	0	0	0	0
TUK11169352	TUK1116935	2	1	0	54.24		0	0	0	1	0	1	0	0	0
TUK11213062	TUK1121306	2	1	0	47.3	21.4109	0	0	0	0	0	0	0	0	0
TUK11213061	TUK1121306	1	1	0	47.3	27.4056	0	0	0	0	0	0	0	0	0
TUK11232822	TUK1123282	2	1	1	20.79	21.2837	0	0	0	0	0	0	0	0	0
TUK11232821	TUK1123282	1	1	1	20.79	22.3094	0	0	0	0	0	0	0	0	0
TUK11264482	TUK1126448	2	1	0	64.44	25.2305	0	0	0	0	0	0	0	0	0
TUK11264481	TUK1126448	1	1	0	64.44	25.7812	1	0	1	0	0	0	0	1	1
TUK11270231	TUK1127023	1	1	1	33.82	28.47	0	0	0	0	0	0	0	0	0
TUK11270232	TUK1127023	2	1	1	33.82	31.1317	0	0	0	0	0	0	0	0	0
TUK11298091	TUK1129809	1	1	1	44.08		0	0	0	0	0	0	0	0	0
TUK11298092	TUK1129809	2	1	1	44.08		0	0	0	0	0	0	0	0	0
TUK11316791	TUK1131679	1	2	0	44.31	19.659	0	0	0	0	0	0	0	0	0
TUK11316792	TUK1131679	2	2	0	44.31	21.9703	0	0	0	0	0	0	0	0	0
TUK11338351	TUK1133835	1	2	0	52.87	28.4512	0	0	0	0	0	0	0	0	0
TUK11338352	TUK1133835	2	2	0	52.87	29.5398	0	0	0	0	0	0	1	0	1
TUK11340402	TUK1134040	2	1	0	35.38	20.035	0	0	0	0	0	0	0	0	0
TUK11340401	TUK1134040	1	1	0	35.38	21.4613	0	0	0	0	0	0	0	0	0
TUK11347811	TUK1134781	1	1	0	60.55		0	0	0	0	0	0	0	0	0
TUK11347812	TUK1134781	2	1	0	60.55		0	0	0	0	0	0	0	0	0
TUK11354402	TUK1135440	2	2	0	65.3	23.7687	0	0	0	0	0	0	0	0	0
TUK11354401	TUK1135440	1	2	0	65.3	32.229	0	0	0	0	0	0	0	0	0
TUK11376861	TUK1137686	1	2	0	36.55	33.5072	0	0	0	1	0	1	0	0	0
TUK11376862	TUK1137686	2	2	0	36.55	33.5294	0	0	0	0	0	0	0	0	0
TUK11420072	TUK1142007	2	1	0	63.58	22.9774	0	0	0	0	0	0	0	0	0
TUK11420071	TUK1142007	1	1	0	63.58	24.6904	0	0	0	0	0	0	0	0	0
TUK11436462	TUK1143646	2	2	0	47.28	22.0851	0	0	0	0	0	0	0	0	0
TUK11436461	TUK1143646	1	2	0	47.28	25.5593	0	0	0	0	0	0	0	0	0
TUK11459411	TUK1145941	1	1	0	57.13		0	0	0	0	0	0	0	0	0
TUK11459412	TUK1145941	2	1	0	57.13		0	0	0	0	0	0	0	0	0
TUK11467952	TUK1146795	2	1	1	65.9	27.7595	0	0	0	1	0	1	0	0	0
TUK11467951	TUK1146795	1	1	1	65.9	28.9579	0	0	0	0	0	0	0	0	0
TUK11485721	TUK1148572	1	2	1	64.58		0	0	0	0	0	0	0	0	0
TUK11541401	TUK1154140	1	1	0	48.19	20.1562	0	0	0	0	0	0	0	0	0
TUK11541402	TUK1154140	2	1	0	48.19	20.625	0	0	0	0	0	0	0	0	0
TUK11559721	TUK1155972	1	1	0			0	0	0	0	0	0	0	0	0
TUK11562401	TUK1156240	1	1	0	27.98		0	0	0	0	0	0	0	0	0
TUK11562402	TUK1156240	2	1	0	27.98		0	0	0	0	0	0	0	0	0
TUK11579902	TUK1157990	2	2	0	42.39	21.4583	0	0	0	0	0	0	0	0	0
TUK11579901	TUK1157990	1	2	0	42.39	26.2054	0	0	0	0	0	0	0	0	0
TUK11608132	TUK1160813	2	2	0	65.16		0	0	0	0	0	0	0	0	0
TUK11609291	TUK1160929	1	1	0			0	0	0	0	0	0	0	0	0
TUK11637862	TUK1163786	2	1	0	30.25	19.5209	0	0	0	0	0	0	0	0	0
TUK11637861	TUK1163786	1	1	0	30.25	20.2289	0	0	0	0	0	0	0	0	0
TUK11659332	TUK1165933	2	2	0	38.87	25.5676	0	0	0	0	0	0	0	0	0
TUK11659331	TUK1165933	1	2	0	38.87	30.4451	0	0	0	0	0	0	0	0	0
TUK11669342	TUK1166934	2	1	0	51.56	23.7759	0	0	0	0	0	0	0	0	0
TUK11669341	TUK1166934	1	1	0	51.56	25.8848	0	0	0	0	0	0	0	0	0
TUK11717961	TUK1171796	1	1	0	24.06	16.4844	0	0	0	0	0	0	0	0	0
TUK11717962	TUK1171796	2	1	0	24.06	17.5278	0	0	0	0	0	0	0	0	0
TUK11720411	TUK1172041	1	1	0			0	0	0	0	0	0	0	0	0
TUK11720412	TUK1172041	2	1	0			0	0	0	0	0	0	0	0	0
TUK11724412	TUK1172441	2	2	0	43.63	22.4886	0	0	0	0	0	0	0	0	0
TUK11724411	TUK1172441	1	2	0	43.63	26.0584	0	0	0	0	0	0	0	0	0
TUK11749162	TUK1174916	2	2	0	62.28	21.5243	0	0	0	0	0	0	0	0	0
TUK11749161	TUK1174916	1	2	0	62.28	30.0479	0	0	0	1	0	1	0	0	0
TUK11759591	TUK1175959	1	2	0	37.89	23.346	0	0	0	0	0	0	0	0	0
TUK11759592	TUK1175959	2	2	0	37.89	23.4791	0	0	0	0	0	0	0	0	0
TUK11771161	TUK1177116	1	2	0	42.25	32.0083	0	0	0	0	0	0	0	0	0
TUK11771162	TUK1177116	2	2	0	42.25	51.394	0	0	0	1	0	1	0	0	0
TUK11777901	TUK1177790	1	2	0	55.18	22.9334	0	0	0	0	0	0	0	0	0
TUK11777902	TUK1177790	2	2	0	55.18	27.3523	0	0	0	0	0	0	0	0	0
TUK11778082	TUK1177808	2	1	0	55.89	24.0892	0	0	0	0	0	0	0	0	0
TUK11778081	TUK1177808	1	1	0	55.89	27.5	0	0	0	0	0	0	0	0	0
TUK11779611	TUK1177961	1	2	0	56.58	23.4741	0	0	0	0	0	0	0	0	0
TUK11779612	TUK1177961	2	2	0	56.58	24.4759	0	0	0	0	0	0	0	0	0
TUK11782402	TUK1178240	2	1	0	53.69	26.2721	0	0	0	0	0	0	0	0	0
TUK11782401	TUK1178240	1	1	0	53.69	27.6224	0	0	0	0	0	0	0	0	0
TUK11801081	TUK1180108	1	1	0	17.64		0	0	0	0	0	0	0	0	0
TUK11801082	TUK1180108	2	1	0	17.64		0	0	0	0	0	0	0	0	0
TUK11826292	TUK1182629	2	2	0	51.95	25.8065	0	1	1	0	0	0	0	0	0
TUK11826291	TUK1182629	1	2	0	51.95	28.3581	0	0	0	0	0	0	0	1	1
TUK11831161	TUK1183116	1	1	0	56.38	24.098	0	0	0	0	0	0	0	0	0
TUK11831162	TUK1183116	2	1	0	56.38	24.3232	0	0	0	0	0	0	0	0	0
TUK11843342	TUK1184334	2	2	0	50.14	26.4706	0	0	0	0	0	0	0	0	0
TUK11843341	TUK1184334	1	2	0	50.14	38.0533	0	0	0	0	0	0	0	1	1
TUK11856001	TUK1185600	1	1	0	43.15		0	0	0	0	0	0	0	0	0
TUK11856002	TUK1185600	2	1	0	43.15		0	0	0	0	0	0	0	0	0
TUK11874182	TUK1187418	2	2	0	41.64	23.2269	0	0	0	0	0	0	0	0	0
TUK11874181	TUK1187418	1	2	0	41.64	28.2585	0	0	0	0	0	0	0	0	0
TUK11884671	TUK1188467	1	1	0	58.4	24.8044	0	0	0	0	0	0	0	0	0
TUK11884672	TUK1188467	2	1	0	58.4	24.9633	0	0	0	0	0	0	0	0	0
TUK11885791	TUK1188579	1	1	1	49.27		0	0	0	0	0	0	0	0	0
TUK11885792	TUK1188579	2	1	1	49.27		0	0	0	0	0	0	0	0	0
TUK11931961	TUK1193196	1	1	1	35.23		0	0	0	0	0	0	0	0	0
TUK11931962	TUK1193196	2	1	1	35.23		0	0	0	0	0	0	0	0	0
TUK11936752	TUK1193675	2	1	0	35.16	19.9809	0	0	0	0	0	0	0	0	0
TUK11936751	TUK1193675	1	1	0	35.16	24.2587	0	0	0	0	0	0	0	0	0
TUK11967282	TUK1196728	2	1	0	53.9	25.1129	0	0	0	0	0	0	0	0	0
TUK11967281	TUK1196728	1	1	0	53.9	28.0082	0	0	0	0	0	0	0	0	0
TUK11967591	TUK1196759	1	1	0	49.42		0	0	0	0	0	0	0	0	0
TUK11967592	TUK1196759	2	1	0	49.42		0	0	0	0	0	0	0	0	0
TUK12008262	TUK1200826	2	2	0	58.4	23.6408	0	0	0	0	0	0	0	1	1
TUK12008261	TUK1200826	1	2	0	58.4	24.4637	0	0	0	0	0	0	0	0	0
TUK12032741	TUK1203274	1	2	0	42.68	23.3731	0	0	0	0	0	0	0	0	0
TUK12032742	TUK1203274	2	2	0	42.68	25.2976	0	0	0	0	0	0	0	0	0
TUK12050921	TUK1205092	1	1	0	36.9		0	0	0	1	0	1	0	0	0
TUK12050922	TUK1205092	2	1	0	36.9		0	0	0	0	0	0	0	0	0
TUK12092091	TUK1209209	1	1	0	48.98	24.2331	0	0	0	0	0	0	0	0	0
TUK12092092	TUK1209209	2	1	0	48.98	26.3879	0	0	0	0	0	0	0	0	0
TUK12103362	TUK1210336	2	2	0	46.53	25.7959	0	0	0	0	0	0	0	0	0
TUK12103361	TUK1210336	1	2	0	46.53	29.869	0	0	0	0	0	0	0	0	0
TUK12132871	TUK1213287	1	1	0	62.17	25.5367	0	0	0	0	0	0	0	0	0
TUK12132872	TUK1213287	2	1	0	62.17	26.3146	0	0	0	1	0	1	0	0	0
TUK12138251	TUK1213825	1	1	0	36.91	21.0068	0	0	0	0	0	0	0	0	0
TUK12138252	TUK1213825	2	1	0	36.91	22.6692	0	0	0	0	0	0	0	0	0
TUK12142711	TUK1214271	1	2	0	43.58	19.6997	0	0	0	0	0	0	0	0	0
TUK12142712	TUK1214271	2	2	0	43.58	26.875	0	0	0	0	0	0	0	0	0
TUK12145791	TUK1214579	1	1	0			0	0	0	0	0	0	0	0	0
TUK12145792	TUK1214579	2	1	0			0	0	0	0	0	0	0	0	0
TUK12163871	TUK1216387	1	1	0			0	0	0	0	0	0	0	0	0
TUK12163872	TUK1216387	2	1	0			0	0	0	0	0	0	0	0	0
TUK12169381	TUK1216938	1	2	0			0	0	0	0	0	0	0	0	0
TUK12169382	TUK1216938	2	2	1			0	0	0	0	0	0	1	0	1
TUK12174561	TUK1217456	1	1	0	55.57		0	0	0	1	0	1	0	0	0
TUK12183881	TUK1218388	1	1	0	42.26	23.219	0	0	0	0	0	0	0	0	0
TUK12183882	TUK1218388	2	1	0	42.26	25.2305	0	0	0	1	0	1	0	0	0
TUK12187251	TUK1218725	1	1	0	51.24		0	0	0	0	0	0	0	0	0
TUK12187252	TUK1218725	2	1	0	51.24		0	0	0	0	0	0	0	0	0
TUK12187601	TUK1218760	1	1	0	49.95		0	0	0	0	0	0	0	0	0
TUK12187602	TUK1218760	2	1	0	49.95		0	0	0	0	0	0	0	0	0
TUK12199231	TUK1219923	1	2	1			0	0	0	0	0	0	0	0	0
TUK12207601	TUK1220760	1	1	0	28.9		0	0	0	0	0	0	0	0	0
TUK12207602	TUK1220760	2	1	0	28.9		0	0	0	0	0	0	0	0	0
TUK12232661	TUK1223266	1	1	0			0	0	0	0	0	0	0	0	0
TUK12238831	TUK1223883	1	2	0	43.01	23.379	0	0	0	1	0	1	0	0	0
TUK12238832	TUK1223883	2	2	0	43.01	26.7229	0	0	0	0	0	0	0	0	0
TUK12255701	TUK1225570	1	1	0	30.29	21.8992	0	0	0	0	0	0	0	0	0
TUK12255702	TUK1225570	2	1	0	30.29	23.9441	0	0	0	0	0	0	0	0	0
TUK12304901	TUK1230490	1	2	0	54.97		0	0	0	0	0	0	0	0	0
TUK12304902	TUK1230490	2	2	0	54.97		0	0	0	0	0	0	0	0	0
TUK12319662	TUK1231966	2	1	1	43.58	23.0516	0	0	0	0	0	0	0	0	0
TUK12319661	TUK1231966	1	1	1	43.58	23.564	0	0	0	0	0	0	0	0	0
TUK12320912	TUK1232091	2	1	0	49.39		0	0	0	0	0	0	0	0	0
TUK12330462	TUK1233046	2	1	1	25.72	34.8289	0	0	0	0	0	0	0	0	0
TUK12330461	TUK1233046	1	1	1	25.72	36.1697	0	0	0	0	0	0	0	0	0
TUK12342102	TUK1234210	2	2	0	41.32	24.0556	0	0	0	0	0	0	0	0	0
TUK12342101	TUK1234210	1	2	0	41.32	25.2577	0	0	0	0	0	0	0	0	0
TUK12365422	TUK1236542	2	1	0	67.46	24.0999	0	0	0	0	0	0	0	0	0
TUK12365421	TUK1236542	1	1	0	67.46	28.4009	0	0	0	0	0	0	0	0	0
TUK12384502	TUK1238450	2	2	0	75.32	27.4014	0	0	0	0	0	0	0	0	0
TUK12384501	TUK1238450	1	2	0	75.32	32.3282	0	0	0	0	0	0	0	0	0
TUK12389742	TUK1238974	2	2	0	46.6	22.7336	0	0	0	0	0	0	0	0	0
TUK12389741	TUK1238974	1	2	0	46.6	23.1834	0	0	0	0	0	0	0	0	0
TUK12398531	TUK1239853	1	2	0	71.69	30.2684	0	0	0	0	0	0	0	0	0
TUK12398532	TUK1239853	2	2	0	69.29	30.5317	0	0	0	0	0	0	0	1	1
TUK12419352	TUK1241935	2	2	1			0	0	0	0	0	0	0	0	0
TUK12450271	TUK1245027	1	1	0			0	0	0	0	0	0	0	0	0
TUK12452461	TUK1245246	1	1	1	45.31		0	0	0	0	0	0	0	0	0
TUK12464561	TUK1246456	1	1	0	53.75		0	0	0	0	0	0	0	0	0
TUK12464562	TUK1246456	2	1	0	53.75		0	0	0	0	0	0	0	0	0
TUK12471651	TUK1247165	1	2	0	36.1	20.2538	0	0	0	0	0	0	0	0	0
TUK12471652	TUK1247165	2	2	0	36.1	25.9488	0	0	0	0	0	0	0	0	0
TUK12512152	TUK1251215	2	1	1	20.06	22.1858	0	0	0	0	0	0	0	0	0
TUK12512151	TUK1251215	1	1	1	20.06	24.7945	0	0	0	0	0	0	1	0	1
TUK12517872	TUK1251787	2	1	0	58.86	24.1727	1	0	1	0	0	0	0	0	0
TUK12517871	TUK1251787	1	1	0	58.86	24.1896	0	0	0	0	0	0	1	1	1
TUK12519982	TUK1251998	2	1	0			0	0	0	0	0	0	0	0	0
TUK12523872	TUK1252387	2	2	0	42.81	22.7826	0	0	0	0	0	0	0	0	0
TUK12523871	TUK1252387	1	2	0	42.81	25.4545	0	0	0	0	0	0	0	0	0
TUK12553941	TUK1255394	1	2	0	51.65	24.544	0	0	0	0	0	0	0	0	0
TUK12553942	TUK1255394	2	2	0	51.65	25.1162	1	0	1	0	0	0	0	0	0
TUK12557371	TUK1255737	1	1	0	52.76	21.3281	0	0	0	0	0	0	0	0	0
TUK12557372	TUK1255737	2	1	0	52.76	22.1483	0	0	0	0	0	0	0	0	0
TUK12736171	TUK1273617	1	2	0	43.13	21.0772	0	0	0	0	0	0	0	0	0
TUK12736172	TUK1273617	2	2	0	43.13	23.1184	0	0	0	0	0	0	0	0	0
TUK12742862	TUK1274286	2	2	1	57.45	22.8395	0	0	0	0	0	0	0	0	0
TUK12742861	TUK1274286	1	2	1	57.45	25.6971	0	0	0	0	0	0	0	0	0
TUK12745351	TUK1274535	1	1	0	32.55	27.0919	0	0	0	0	0	0	0	0	0
TUK12745352	TUK1274535	2	1	0	32.55	27.854	0	0	0	0	0	0	0	0	0
TUK12751631	TUK1275163	1	1	0	56.46	21.5039	0	1	1	0	0	0	0	0	0
TUK12751632	TUK1275163	2	1	0	56.46	22.1778	0	1	1	0	0	0	1	1	1
TUK12758871	TUK1275887	1	1	0	60.8	32.5882	0	0	0	0	0	0	0	0	0
TUK12758872	TUK1275887	2	1	0	60.8	34.207	0	0	0	0	0	0	0	0	0
TUK12767921	TUK1276792	1	2	0			0	0	0	0	0	0	0	0	0
TUK12767922	TUK1276792	2	2	1			0	0	0	0	0	0	0	0	0
TUK12773662	TUK1277366	2	2	0	19.78	26.083	0	0	0	0	0	0	0	0	0
TUK12773661	TUK1277366	1	2	0	19.78	26.1774	0	0	0	0	0	0	0	0	0
TUK12786522	TUK1278652	2	1	0	61.81	23.1296	0	0	0	0	0	0	0	0	0
TUK12786521	TUK1278652	1	1	0	61.81	23.9224	0	0	0	0	0	0	0	0	0
TUK12793542	TUK1279354	2	1	0	52.52	24.5739	0	0	0	1	0	1	0	0	0
TUK12793541	TUK1279354	1	1	0	52.52	26.5761	0	0	0	0	0	0	0	0	0
TUK12810722	TUK1281072	2	2	0	25.65	21.2295	0	0	0	0	0	0	0	0	0
TUK12810721	TUK1281072	1	2	0	25.65	31.3468	0	0	0	0	0	0	0	0	0
TUK12830692	TUK1283069	2	2	0	50.33	28.2072	0	0	0	0	0	0	0	0	0
TUK12830691	TUK1283069	1	2	0	50.33	32.807	0	0	0	0	0	0	0	0	0
TUK12848732	TUK1284873	2	1	0	57.42	26.0375	0	0	0	0	0	0	0	0	0
TUK12848731	TUK1284873	1	1	0	57.42	26.6875	0	0	0	0	0	0	0	0	0
TUK12856092	TUK1285609	2	1	0	71.76	18.0834	0	0	0	0	0	0	0	0	0
TUK12856091	TUK1285609	1	1	0	71.76	19.8056	0	0	0	0	0	0	0	0	0
TUK12864671	TUK1286467	1	2	1			0	0	0	0	0	0	0	0	0
TUK12864672	TUK1286467	2	2	0			0	0	0	0	0	0	0	0	0
TUK12866781	TUK1286678	1	1	0	51.23	33.9699	0	0	0	0	0	0	0	1	1
TUK12866782	TUK1286678	2	1	0	51.23	34.4436	0	0	0	0	0	0	0	0	0
TUK12883351	TUK1288335	1	2	0			0	0	0	0	0	0	0	0	0
TUK12895202	TUK1289520	2	2	0	48.03	24.435	0	0	0	0	0	0	0	0	0
TUK12895201	TUK1289520	1	2	0	48.03	25.0572	0	0	0	0	0	0	0	0	0
TUK12902112	TUK1290211	2	1	0	43.64	20.9191	0	0	0	0	0	0	0	0	0
TUK12902111	TUK1290211	1	1	0	43.64	22.5194	0	0	0	0	0	0	0	0	0
TUK12905382	TUK1290538	2	2	0	25.07	17.1094	0	0	0	0	0	0	0	0	0
TUK12905381	TUK1290538	1	2	0	25.07	20.4467	0	0	0	0	0	0	0	0	0
TUK12905902	TUK1290590	2	2	0	26.36	21.0772	0	0	0	0	0	0	0	0	0
TUK12905901	TUK1290590	1	2	0	26.36	21.1876	0	0	0	0	0	0	0	0	0
TUK12925201	TUK1292520	1	1	0	28.47		0	0	0	0	0	0	0	0	0
TUK12925202	TUK1292520	2	1	0	28.47		0	0	0	0	0	0	0	0	0
TUK12989471	TUK1298947	1	1	1	39.65		0	0	0	0	0	0	0	0	0
TUK12989472	TUK1298947	2	1	1	39.65		0	0	0	0	0	0	0	0	0
TUK13026741	TUK1302674	1	1	0	28.63		0	0	0	0	0	0	0	0	0
TUK13026742	TUK1302674	2	1	0	28.63		0	0	0	0	0	0	0	0	0
TUK13031741	TUK1303174	1	1	0	40.77	25.2214	0	0	0	0	0	0	0	0	0
TUK13031742	TUK1303174	2	1	0	40.77	25.3444	0	0	0	0	0	0	0	0	0
TUK13036232	TUK1303623	2	2	0	45.02	24.1875	0	0	0	0	0	0	0	0	0
TUK13036231	TUK1303623	1	2	0	45.02	24.6853	0	0	0	0	0	0	0	0	0
TUK13067471	TUK1306747	1	1	0	54.91	22.913	0	0	0	0	0	0	0	0	0
TUK13067472	TUK1306747	2	1	0	54.91	29.5626	0	0	0	0	0	0	0	0	0
TUK13086722	TUK1308672	2	1	1	24.56	24.632	0	0	0	0	0	0	0	0	0
TUK13086721	TUK1308672	1	1	1	24.56	25.2082	0	0	0	0	0	0	0	0	0
TUK13094602	TUK1309460	2	1	0	42.51	18.8797	0	0	0	0	0	0	0	0	0
TUK13094601	TUK1309460	1	1	0	42.51	19.8616	0	0	0	0	0	0	0	0	0
TUK13100072	TUK1310007	2	1	0	55.72	21.2183	0	0	0	0	0	0	0	0	0
TUK13100071	TUK1310007	1	1	0	55.72	24.92	0	0	0	0	0	0	0	0	0
TUK13104361	TUK1310436	1	2	1	28.49	27.8995	0	0	0	0	0	0	0	0	0
TUK13104362	TUK1310436	2	2	1	28.49	32.6073	0	0	0	0	0	0	0	0	0
TUK13106931	TUK1310693	1	1	0			0	0	0	0	0	0	0	0	0
TUK13106932	TUK1310693	2	1	0			0	0	0	0	0	0	0	0	0
TUK13180801	TUK1318080	1	2	0	35.1	22.2068	0	0	0	0	0	0	0	0	0
TUK13180802	TUK1318080	2	2	0	35.1	27.0169	0	0	0	0	0	0	0	0	0
TUK13220562	TUK1322056	2	2	0	63.35	23.4743	0	0	0	0	0	0	0	0	0
TUK13220561	TUK1322056	1	2	0	63.35	26.0031	0	0	0	0	0	0	0	0	0
TUK13257482	TUK1325748	2	2	0			0	0	0	0	0	0	0	0	0
TUK13278081	TUK1327808	1	1	1	56.37		0	0	0	0	0	0	0	0	0
TUK13278082	TUK1327808	2	1	1	56.37		0	0	0	1	1	1	0	0	0
TUK13285371	TUK1328537	1	1	0	69.98	21.1652	0	0	0	0	0	0	0	0	0
TUK13285372	TUK1328537	2	1	0	69.98	22.1326	0	0	0	0	0	0	0	0	0
TUK13304702	TUK1330470	2	1	0	23.58		0	0	0	0	0	0	0	0	0
TUK13304701	TUK1330470	1	1	0			0	0	0	0	0	0	0	0	0
TUK13308092	TUK1330809	2	1	0	50.29	21.867	0	0	0	0	0	0	0	0	0
TUK13308091	TUK1330809	1	1	0	50.29	27.7778	0	0	0	0	0	0	0	0	0
TUK13311511	TUK1331151	1	1	0	71.56		0	0	0	0	0	0	0	0	0
TUK13311512	TUK1331151	2	1	0	71.56		0	0	0	0	0	0	0	0	0
TUK13365601	TUK1336560	1	2	0	44.93	21.6055	0	0	0	0	0	0	0	0	0
TUK13365602	TUK1336560	2	2	0	44.93	26.764	0	0	0	1	0	1	0	0	0
TUK13379041	TUK1337904	1	1	0	22.57		0	0	0	0	0	0	0	0	0
TUK13379042	TUK1337904	2	1	0	22.57		0	0	0	0	0	0	0	0	0
TUK13383332	TUK1338333	2	2	0	46.47	25.4767	0	0	0	0	0	0	0	0	0
TUK13383331	TUK1338333	1	2	0	46.47	25.6143	0	0	0	1	0	1	0	0	0
TUK13399951	TUK1339995	1	2	0	49.94	18.9118	0	0	0	0	0	0	0	0	0
TUK13399952	TUK1339995	2	2	0	49.94	21.8366	0	0	0	0	0	0	0	0	0
TUK13402551	TUK1340255	1	2	0	44.39		0	0	0	1	0	1	0	0	0
TUK13402552	TUK1340255	2	2	1	44.39		0	0	0	1	0	1	0	0	0
TUK13409141	TUK1340914	1	1	0	47.13		0	0	0	0	0	0	1	0	1
TUK13411172	TUK1341117	2	2	0	33.58	18.45	0	0	0	0	0	0	0	0	0
TUK13411171	TUK1341117	1	2	0	33.58	20.9644	0	0	0	0	0	0	0	0	0
TUK13437072	TUK1343707	2	1	0	37.81	17.7988	0	0	0	0	0	0	0	0	0
TUK13437071	TUK1343707	1	1	0	37.81	18.3673	0	0	0	0	0	0	0	0	0
TUK13469881	TUK1346988	1	2	0	53.66	20.5743	0	0	0	0	0	0	0	0	0
TUK13469882	TUK1346988	2	2	0	53.66	26.1608	0	0	0	0	0	0	0	0	0
TUK13489731	TUK1348973	1	2	0	61.76		0	0	0	0	0	0	0	0	0
TUK13489732	TUK1348973	2	2	1	61.76		0	0	0	0	0	0	0	0	0
TUK13500331	TUK1350033	1	1	0	63.76	32.8125	0	0	0	0	1	1	0	0	0
TUK13500332	TUK1350033	2	1	0	63.75	35.7701	0	0	0	0	0	0	0	0	0
TUK13504131	TUK1350413	1	1	0	42.98		0	0	0	0	0	0	0	0	0
TUK13504132	TUK1350413	2	1	0	42.98		0	0	0	0	0	0	0	0	0
TUK13567861	TUK1356786	1	2	0	28.14		0	0	0	0	0	0	0	0	0
TUK13584722	TUK1358472	2	2	0	42.24	23.5613	0	0	0	0	0	0	0	0	0
TUK13584721	TUK1358472	1	2	0	42.24	27.9744	0	0	0	0	0	0	0	0	0
TUK13635711	TUK1363571	1	1	0	27.49	24.1389	0	0	0	0	0	0	0	0	0
TUK13635712	TUK1363571	2	1	0	27.49	24.1617	0	0	0	0	0	0	0	0	0
TUK13635722	TUK1363572	2	1	0	47.54	40.5937	0	0	0	1	0	1	0	0	0
TUK13635721	TUK1363572	1	1	0	47.54	40.8651	0	0	0	0	0	0	0	0	0
TUK13649871	TUK1364987	1	1	1	61.71		0	0	0	0	0	0	0	0	0
TUK13649872	TUK1364987	2	1	1	61.71		0	0	0	0	0	0	0	0	0
TUK13655522	TUK1365552	2	1	0	25.4	19.806	0	0	0	0	0	0	0	0	0
TUK13655521	TUK1365552	1	1	0	25.4	21.5319	0	0	0	0	0	0	0	0	0
TUK13710762	TUK1371076	2	1	0	36.5		0	0	0	0	0	0	0	0	0
TUK13714451	TUK1371445	1	2	1	20.19		0	0	0	0	0	0	0	0	0
TUK13721822	TUK1372182	2	2	0	42.21	23.7943	0	0	0	0	0	0	0	0	0
TUK13721821	TUK1372182	1	2	0	42.21	28.7229	0	0	0	0	0	0	0	0	0
TUK13724291	TUK1372429	1	1	0	26.73		0	0	0	0	0	0	0	0	0
TUK13724292	TUK1372429	2	1	0			0	0	0	0	0	0	0	0	0
TUK13758641	TUK1375864	1	1	0	70.28		0	0	0	0	0	0	0	0	0
TUK13758642	TUK1375864	2	1	0	70.28		0	0	0	0	0	0	0	1	1
TUK13779261	TUK1377926	1	2	0	36.6		0	0	0	0	0	0	0	0	0
TUK13779262	TUK1377926	2	2	1	36.6		0	0	0	0	0	0	0	0	0
TUK13799001	TUK1379900	1	2	0	66.86		0	0	0	0	0	0	0	0	0
TUK13799002	TUK1379900	2	2	0	66.86		0	0	0	0	0	0	0	0	0
TUK13809272	TUK1380927	2	1	0	48.06	21.2305	0	0	0	0	0	0	0	0	0
TUK13809271	TUK1380927	1	1	0	48.06	21.3043	0	0	0	0	0	0	1	0	1
TUK13821871	TUK1382187	1	1	0	18.41	21.6595	0	0	0	0	0	0	0	0	0
TUK13821872	TUK1382187	2	1	0	18.41	22.7488	0	0	0	0	0	0	0	0	0
TUK13823281	TUK1382328	1	1	0	62.44	23.4667	0	0	0	0	0	0	0	0	0
TUK13823282	TUK1382328	2	1	0	62.44	26.8595	0	0	0	0	0	0	0	0	0
TUK13829991	TUK1382999	1	1	0	43.47		0	0	0	0	0	0	0	0	0
TUK13829992	TUK1382999	2	1	0	43.47		0	0	0	0	0	0	0	0	0
TUK13836252	TUK1383625	2	2	0	37.3	30.7174	0	0	0	0	0	0	0	0	0
TUK13836251	TUK1383625	1	2	0	37.3	39.0115	0	0	0	0	0	0	0	0	0
TUK13863241	TUK1386324	1	1	0	69.7	22.8928	0	0	0	0	0	0	0	0	0
TUK13863242	TUK1386324	2	1	0	68.99	23.5556	0	0	0	0	0	0	0	0	0
TUK13894042	TUK1389404	2	1	0	61.04	33.8583	0	0	0	1	0	1	0	0	0
TUK13894041	TUK1389404	1	1	0	61.04	35.8689	0	0	0	0	0	0	0	0	0
TUK13898641	TUK1389864	1	1	1	35.84		0	0	0	0	0	0	0	0	0
TUK13898642	TUK1389864	2	1	1	35.84		0	0	0	0	0	0	0	0	0
TUK13914771	TUK1391477	1	2	0	55.11	23.5382	0	0	0	0	0	0	0	0	0
TUK13914772	TUK1391477	2	2	0	55.11	28.9482	0	0	0	0	0	0	0	0	0
TUK13926741	TUK1392674	1	2	0	40.17	21.4902	0	0	0	0	0	0	0	0	0
TUK13926742	TUK1392674	2	2	0	40.17	36.5464	0	0	0	0	0	0	0	0	0
TUK13945592	TUK1394559	2	1	0	58.62	25.982	0	0	0	0	0	0	0	0	0
TUK13945591	TUK1394559	1	1	0	58.62	28.8549	0	0	0	0	0	0	0	0	0
TUK13963052	TUK1396305	2	2	0	43.36	22.593	0	0	0	0	0	0	0	0	0
TUK13963051	TUK1396305	1	2	0	43.36	30.7809	0	0	0	0	0	0	0	0	0
TUK13990021	TUK1399002	1	1	0	54.72	20.7415	0	0	0	0	0	0	0	0	0
TUK13990022	TUK1399002	2	1	0	54.72	21.201	0	0	0	0	0	0	0	0	0
TUK14011572	TUK1401157	2	1	0	33.97	20.2113	0	0	0	0	0	0	0	0	0
TUK14011571	TUK1401157	1	1	0	33.97	23.391	0	0	0	0	0	0	0	0	0
TUK14012262	TUK1401226	2	1	0	50.63	36.7643	0	0	0	0	0	0	0	0	0
TUK14012261	TUK1401226	1	1	0	50.63	37.483	0	0	0	0	0	0	0	0	0
TUK14025302	TUK1402530	2	2	0	59.37	30.1611	0	0	0	1	0	1	0	0	0
TUK14025301	TUK1402530	1	2	0	59.38	34.4842	0	0	0	0	0	0	0	0	0
TUK14032132	TUK1403213	2	1	0	54.78	30.7643	0	0	0	1	0	1	0	0	0
TUK14032131	TUK1403213	1	1	0	54.78	32.9142	0	0	0	0	0	0	0	0	0
TUK14067012	TUK1406701	2	2	0	45.38	17.8924	0	0	0	0	0	0	0	0	0
TUK14067011	TUK1406701	1	2	0	45.38	28.5018	0	0	0	1	0	1	0	0	0
TUK14078732	TUK1407873	2	1	0	59.51	25.1488	0	0	0	0	0	0	0	0	0
TUK14078731	TUK1407873	1	1	0	59.51	25.7893	0	0	0	0	0	0	0	0	0
TUK14090142	TUK1409014	2	2	0	32.63	32.0589	0	0	0	0	0	0	0	0	0
TUK14090141	TUK1409014	1	2	0	32.63	42.2735	0	0	0	0	0	0	0	0	0
TUK14093761	TUK1409376	1	1	0	34.02		0	0	0	0	0	0	0	0	0
TUK14110501	TUK1411050	1	2	1	77.89	32.3484	0	0	0	0	0	0	0	0	0
TUK14110502	TUK1411050	2	2	1	77.89	34.112	0	0	0	0	0	0	0	0	0
TUK14112882	TUK1411288	2	2	0	42.29	22.6784	0	0	0	1	0	1	0	0	0
TUK14112881	TUK1411288	1	2	0	42.29	25	0	0	0	0	0	0	0	0	0
TUK14114842	TUK1411484	2	2	0	36.75	23.0181	0	0	0	0	0	0	0	0	0
TUK14114841	TUK1411484	1	2	0	36.75	29.2428	0	0	0	0	0	0	0	0	0
TUK14143812	TUK1414381	2	2	0	65.35	24.6334	0	0	0	0	0	0	0	1	1
TUK14143811	TUK1414381	1	2	0	65.34	28.2804	0	0	0	0	0	0	0	0	0
TUK14146632	TUK1414663	2	1	0	44.66	20.7168	0	0	0	0	0	0	0	0	0
TUK14146631	TUK1414663	1	1	0	44.66	24.7191	0	0	0	0	0	0	0	0	0
TUK14194171	TUK1419417	1	1	0	27.51	27.5962	0	0	0	0	0	0	0	0	0
TUK14194172	TUK1419417	2	1	0	27.51	28.8191	0	0	0	0	0	0	0	0	0
TUK14195311	TUK1419531	1	1	0	52.98		0	0	0	0	0	0	0	1	1
TUK14195312	TUK1419531	2	1	0	52.98		0	0	0	0	0	0	0	0	0
TUK14201791	TUK1420179	1	2	0	23.61	22.9201	0	0	0	0	0	0	0	0	0
TUK14201792	TUK1420179	2	2	0	23.61	26.5723	0	0	0	0	0	0	0	0	0
TUK14215491	TUK1421549	1	2	1	57.19	24.7769	0	0	0	0	0	0	0	0	0
TUK14215492	TUK1421549	2	2	1	57.19	29.1049	0	0	0	0	0	0	0	0	0
TUK14215722	TUK1421572	2	2	0	70.48	21.7563	0	1	1	0	0	0	0	1	1
TUK14215721	TUK1421572	1	2	0	70.48	21.9355	0	0	0	0	1	1	0	0	0
TUK14239822	TUK1423982	2	1	0	61.95	22.9005	0	0	0	1	0	1	0	0	0
TUK14239821	TUK1423982	1	1	0	61.95	24.3159	0	0	0	1	0	1	0	0	0
TUK14263292	TUK1426329	2	1	0	47.46		0	0	0	0	0	0	0	0	0
TUK14280551	TUK1428055	1	2	0	63.79	31.707	0	0	0	0	0	0	0	0	0
TUK14280552	TUK1428055	2	2	0	63.79	39.1764	0	0	0	0	0	0	0	1	1
TUK14301452	TUK1430145	2	1	0	62.73		0	0	0	0	0	0	0	0	0
TUK14333832	TUK1433383	2	2	0	27.62	20.3727	0	0	0	0	0	0	0	0	0
TUK14333831	TUK1433383	1	2	0	27.62	25.0761	0	0	0	0	0	0	0	0	0
TUK14340341	TUK1434034	1	1	0	57.41		0	0	0	0	0	0	0	0	0
TUK14340342	TUK1434034	2	1	0	57.41		0	0	0	0	0	0	0	0	0
TUK14345271	TUK1434527	1	1	1	54.32		0	0	0	0	0	0	0	0	0
TUK14345272	TUK1434527	2	1	1	54.32		0	0	0	0	0	0	0	0	0
TUK14350861	TUK1435086	1	2	1	66.2		0	0	0	0	0	0	0	0	0
TUK14415681	TUK1441568	1	1	0	16.52	19.515	0	0	0	0	0	0	0	0	0
TUK14415682	TUK1441568	2	1	0	16.52	20.3585	0	0	0	0	0	0	0	0	0
TUK14416862	TUK1441686	2	1	0	31.12	23.5723	0	0	0	0	0	0	0	0	0
TUK14416861	TUK1441686	1	1	0	31.12	32.4067	0	0	0	0	0	0	0	0	0
TUK14430412	TUK1443041	2	2	0	45.18	21.8778	0	0	0	0	0	0	0	0	0
TUK14430411	TUK1443041	1	2	0	45.18	23.5144	0	0	0	0	0	0	0	0	0
TUK14435011	TUK1443501	1	2	0	23.01		0	0	0	0	0	0	0	0	0
TUK14470861	TUK1447086	1	1	0	30.79	18.4429	0	0	0	0	0	0	0	0	0
TUK14470862	TUK1447086	2	1	0	30.79	19.5274	0	0	0	0	0	0	0	0	0
TUK14504661	TUK1450466	1	2	0	45.4	20.2978	0	0	0	0	0	0	0	0	0
TUK14504662	TUK1450466	2	2	0	45.4	24.5386	0	0	0	0	0	0	0	0	0
TUK14511722	TUK1451172	2	2	0	18.69	19.5958	0	0	0	0	0	0	0	0	0
TUK14511721	TUK1451172	1	2	0	18.69	24.4291	0	0	0	0	0	0	0	0	0
TUK14535792	TUK1453579	2	2	0	19.57	17.1288	0	0	0	0	0	0	0	0	0
TUK14535791	TUK1453579	1	2	0	19.57	18.4375	0	0	0	0	0	0	0	0	0
TUK14542492	TUK1454249	2	1	0	70.55	31.5656	0	0	0	0	0	0	0	0	0
TUK14542491	TUK1454249	1	1	0	70.55	31.7624	0	0	0	0	0	0	0	0	0
TUK14547812	TUK1454781	2	2	0	52.97	25.9146	0	0	0	0	0	0	0	0	0
TUK14547811	TUK1454781	1	2	0	52.97	28.0711	0	0	0	0	0	0	0	0	0
TUK14593251	TUK1459325	1	2	0	54.27	23.0518	0	0	0	0	0	0	0	0	0
TUK14593252	TUK1459325	2	2	0	54.27	26.3672	0	0	0	0	0	0	0	1	1
TUK14593892	TUK1459389	2	1	0	54.63	28.0078	0	0	0	0	0	0	0	0	0
TUK14593891	TUK1459389	1	1	0	54.63	31.4062	0	0	0	0	0	0	0	0	0
TUK14595652	TUK1459565	2	1	0	50.45	24.7822	0	0	0	0	0	0	0	0	0
TUK14595651	TUK1459565	1	1	0	50.45	27.5825	0	0	0	0	0	0	0	0	0
TUK14598282	TUK1459828	2	1	0	59.4	24.4759	0	0	0	0	0	0	0	0	0
TUK14598281	TUK1459828	1	1	0	59.4	27.1582	1	0	1	0	0	0	1	0	1
TUK14613541	TUK1461354	1	1	0	41.94		0	0	0	0	0	0	0	0	0
TUK14613542	TUK1461354	2	1	0	41.94		0	0	0	0	0	0	0	0	0
TUK14659611	TUK1465961	1	2	0	66.95	24.1948	0	0	0	1	0	1	0	0	0
TUK14659612	TUK1465961	2	2	0	66.95	30.4134	0	0	0	0	0	0	0	0	0
TUK14676841	TUK1467684	1	1	0	69.71	24.22	0	0	0	0	0	0	0	0	0
TUK14676842	TUK1467684	2	1	0	69.71	24.4494	0	0	0	1	0	1	0	0	0
TUK14680381	TUK1468038	1	1	0	38.46	26.8894	0	0	0	0	0	0	0	0	0
TUK14680382	TUK1468038	2	1	0	38.46	34.4923	0	0	0	0	0	0	0	0	0
TUK14689051	TUK1468905	1	1	0	52.17		0	0	0	0	0	0	0	0	0
TUK14689052	TUK1468905	2	1	0	52.17		0	0	0	0	0	0	0	0	0
TUK14705872	TUK1470587	2	2	0	60.67	22.4528	0	0	0	0	0	0	0	0	0
TUK14705871	TUK1470587	1	2	0	60.67	23.1834	0	0	0	1	0	1	0	0	0
TUK14717682	TUK1471768	2	1	0	17.15	23.0148	0	0	0	0	0	0	0	0	0
TUK14717681	TUK1471768	1	1	0	17.15	24.2404	0	0	0	0	0	0	0	0	0
TUK14729751	TUK1472975	1	2	0	46.58	23.6146	0	0	0	0	0	0	0	0	0
TUK14729752	TUK1472975	2	2	0	46.58	24.4745	0	0	0	0	0	0	0	0	0
TUK14749001	TUK1474900	1	1	0	35.86	22.5925	0	0	0	0	0	0	0	0	0
TUK14749002	TUK1474900	2	1	0	35.86	23.9361	0	0	0	0	0	0	0	0	0
TUK14807502	TUK1480750	2	2	0	49.94	23.5157	0	0	0	0	0	0	0	0	0
TUK14807501	TUK1480750	1	2	0	49.94	23.6488	0	0	0	1	0	1	0	1	1
TUK14813511	TUK1481351	1	1	1	48.42	25.5709	0	0	0	0	0	0	0	0	0
TUK14813512	TUK1481351	2	1	1	48.42	25.8873	0	0	0	0	0	0	0	0	0
TUK14867561	TUK1486756	1	1	0	42.21	18.8109	0	0	0	0	0	0	0	0	0
TUK14867562	TUK1486756	2	1	0	42.21	20.7511	0	0	0	0	0	0	0	0	0
TUK14891082	TUK1489108	2	1	0	40.38	24.5399	0	0	0	0	0	0	0	0	0
TUK14891081	TUK1489108	1	1	0	40.38	24.7281	0	0	0	0	0	0	0	0	0
TUK14915852	TUK1491585	2	1	0	37.2		0	0	0	0	0	0	0	0	0
TUK14918201	TUK1491820	1	2	0	22.84	23.6719	0	0	0	0	0	0	0	1	1
TUK14918202	TUK1491820	2	2	0	22.84	26.3605	0	0	0	0	0	0	0	0	0
TUK14927771	TUK1492777	1	1	0	27.66	24.0538	0	0	0	0	0	0	0	0	0
TUK14927772	TUK1492777	2	1	0	27.66	27.3226	0	0	0	0	0	0	0	0	0
TUK14940172	TUK1494017	2	2	0	62.31	21.1556	0	0	0	0	0	0	0	0	0
TUK14940171	TUK1494017	1	2	0	62.31	25.0022	0	0	0	0	0	0	0	0	0
TUK14951961	TUK1495196	1	1	0	22.57		0	0	0	0	0	0	0	0	0
TUK14951962	TUK1495196	2	1	0	22.57		0	0	0	0	0	0	0	0	0
TUK14987181	TUK1498718	1	2	0	29.92	21.2569	0	0	0	0	0	0	0	0	0
TUK14987182	TUK1498718	2	2	0	29.92	22.3522	0	0	0	0	0	0	0	0	0
TUK15002741	TUK1500274	1	1	1	51.56		0	0	0	1	0	1	0	0	0
TUK15002742	TUK1500274	2	1	1	51.56		0	0	0	1	0	1	0	0	0
TUK15005701	TUK1500570	1	1	0	67.84	28.4801	0	0	0	0	0	0	0	0	0
TUK15005702	TUK1500570	2	1	0	67.84	31.4739	0	0	0	1	0	1	0	0	0
TUK15018792	TUK1501879	2	2	0	66.36	24.9909	0	0	0	1	0	1	0	0	0
TUK15018791	TUK1501879	1	2	0	66.36	28.3168	0	0	0	0	0	0	0	0	0
TUK15020971	TUK1502097	1	1	0	66.4		0	0	0	0	0	0	0	0	0
TUK15020972	TUK1502097	2	1	0	66.4		0	0	0	0	0	0	0	0	0
TUK15041871	TUK1504187	1	1	0	65.87	34.0234	0	0	0	0	0	0	0	0	0
TUK15041872	TUK1504187	2	1	0	65.87	38.2812	0	0	0	0	0	0	0	0	0
TUK15051141	TUK1505114	1	1	0	42.8	22.2288	0	0	0	0	0	0	0	0	0
TUK15051142	TUK1505114	2	1	0	42.8	25.2932	0	0	0	0	0	0	0	0	0
TUK15057991	TUK1505799	1	1	0	44.44		0	0	0	0	0	0	0	0	0
TUK15057992	TUK1505799	2	1	0	44.44		0	0	0	0	0	0	0	0	0
TUK15088362	TUK1508836	2	1	0	64	21.3507	0	0	0	0	0	0	0	0	0
TUK15088361	TUK1508836	1	1	0	64	23.6275	0	0	0	0	0	0	0	0	0
TUK15094621	TUK1509462	1	2	0	35.73	21.7188	0	0	0	0	0	0	0	0	0
TUK15094622	TUK1509462	2	2	0	35.73	33.7601	0	0	0	0	0	0	0	0	0
TUK15095211	TUK1509521	1	1	0	38.48		0	0	0	0	0	0	0	0	0
TUK15095212	TUK1509521	2	1	0	38.48		0	0	0	0	0	0	0	0	0
TUK15096932	TUK1509693	2	2	0	47.9	19.7656	0	0	0	0	0	0	0	0	0
TUK15096931	TUK1509693	1	2	0	47.9	22.4432	0	0	0	0	0	0	0	0	0
TUK15123961	TUK1512396	1	1	0	58.07	21.4705	0	0	0	0	0	0	0	0	0
TUK15123962	TUK1512396	2	1	0	58.07	21.8797	0	0	0	0	0	0	0	0	0
TUK15136952	TUK1513695	2	2	0	33.31	24.8438	0	0	0	0	0	0	0	0	0
TUK15136951	TUK1513695	1	2	0	33.31	29.6782	0	0	0	1	0	1	0	0	0
TUK15155272	TUK1515527	2	2	0	45.66	22.271	0	0	0	0	0	0	0	0	0
TUK15155271	TUK1515527	1	2	0	45.66	26.1524	1	0	1	0	0	0	0	0	0
TUK15167071	TUK1516707	1	2	0	50.57	20.1045	0	0	0	0	0	0	0	0	0
TUK15167072	TUK1516707	2	2	0	50.57	23.1434	0	0	0	0	0	0	0	0	0
TUK15170672	TUK1517067	2	2	0	20.54	20.8853	0	0	0	0	0	0	0	0	0
TUK15170671	TUK1517067	1	2	0	20.54	24.3141	0	0	0	0	0	0	0	0	0
TUK15184972	TUK1518497	2	1	0	23.8	20.7761	0	0	0	0	0	0	0	0	0
TUK15184971	TUK1518497	1	1	0	23.8	23.2058	0	0	0	0	0	0	0	0	0
TUK15206271	TUK1520627	1	1	0	26.76		0	0	0	0	0	0	0	0	0
TUK15212262	TUK1521226	2	1	0	47.41	21.543	0	0	0	0	0	0	0	0	0
TUK15212261	TUK1521226	1	1	0	47.41	24.4057	0	0	0	0	0	0	0	0	0
TUK15234101	TUK1523410	1	2	1	35.13	29.1873	0	0	0	0	0	0	0	0	0
TUK15234102	TUK1523410	2	2	1	35.13	38.3142	0	0	0	0	0	0	0	0	0
TUK15241572	TUK1524157	2	2	0	42.24	28.8891	0	0	0	0	0	0	0	0	0
TUK15241571	TUK1524157	1	2	0	42.24	30.4038	0	0	0	0	0	0	0	0	0
TUK15256292	TUK1525629	2	1	0	59.2	26.9719	0	0	0	0	0	0	0	0	0
TUK15256291	TUK1525629	1	1	0	59.2	28.3941	0	0	0	0	0	0	0	0	0
TUK15256881	TUK1525688	1	2	0	52.46		0	0	0	0	0	0	0	0	0
TUK15256882	TUK1525688	2	2	0	52.46		0	0	0	0	0	0	0	0	0
TUK15279442	TUK1527944	2	2	0	44.44	23.472	0	0	0	0	0	0	0	0	0
TUK15279441	TUK1527944	1	2	0	44.44	23.7344	0	0	0	0	0	0	0	0	0
TUK15298491	TUK1529849	1	1	1			0	0	0	0	0	0	0	0	0
TUK15298492	TUK1529849	2	1	1			0	0	0	0	0	0	0	0	0
TUK15311932	TUK1531193	2	1	0	29.92	17.0713	0	0	0	0	0	0	0	0	0
TUK15311931	TUK1531193	1	1	0	29.92	18.7596	0	0	0	0	0	0	0	0	0
TUK15403831	TUK1540383	1	1	0	56.01		0	0	0	0	0	0	0	0	0
TUK15403832	TUK1540383	2	1	0	56.01		0	0	0	0	0	0	0	0	0
TUK15403861	TUK1540386	1	1	0	53.78		0	0	0	0	0	0	0	0	0
TUK15403862	TUK1540386	2	1	0	53.78		0	0	0	0	0	0	0	0	0
TUK15420951	TUK1542095	1	1	0	45.13	23.3091	0	0	0	0	0	0	0	0	0
TUK15420952	TUK1542095	2	1	0	45.13	24.2188	0	0	0	0	0	0	0	0	0
TUK15425721	TUK1542572	1	1	0	39.99		0	0	0	0	0	0	0	0	0
TUK15425722	TUK1542572	2	1	0	39.99		0	0	0	0	0	0	0	0	0
TUK15453161	TUK1545316	1	1	0	59.42	21.8845	0	0	0	0	0	0	0	0	0
TUK15453162	TUK1545316	2	1	0	59.42	22.415	0	0	0	0	0	0	0	0	0
TUK15463561	TUK1546356	1	1	0	37.6	25.3	0	0	0	0	0	0	0	0	0
TUK15463562	TUK1546356	2	1	0	37.6	25.3	0	0	0	0	0	0	0	0	0
TUK15496941	TUK1549694	1	1	0	23.29		0	0	0	0	0	0	0	0	0
TUK15496942	TUK1549694	2	1	0	23.29		0	0	0	0	0	0	0	0	0
TUK15500732	TUK1550073	2	2	0	47.55	25.2174	0	0	0	0	0	0	0	0	0
TUK15500731	TUK1550073	1	2	0	47.55	25.4735	0	0	0	0	0	0	0	0	0
TUK15534022	TUK1553402	2	2	0	51.51	19.5404	0	0	0	0	0	0	0	0	0
TUK15534021	TUK1553402	1	2	0	51.51	23.8915	0	0	0	0	0	0	0	0	0
TUK15575202	TUK1557520	2	2	0	45.53	26.0614	0	0	0	0	0	0	0	0	0
TUK15575201	TUK1557520	1	2	0	45.53	26.1545	0	0	0	0	0	0	0	0	0
TUK15581701	TUK1558170	1	1	0	67.44	22.102	0	0	0	0	0	0	0	0	0
TUK15581702	TUK1558170	2	1	0	67.44	25.3945	0	0	0	0	0	0	0	0	0
TUK15585571	TUK1558557	1	1	0	42.83		0	0	0	0	0	0	0	0	0
TUK15585572	TUK1558557	2	1	0	42.83		0	0	0	0	0	0	0	0	0
TUK15616211	TUK1561621	1	1	0	44.42	19.9003	0	0	0	0	0	0	0	0	0
TUK15616212	TUK1561621	2	1	0	44.42	23.8754	0	0	0	0	0	0	0	0	0
TUK15628732	TUK1562873	2	1	0	60.26	27.0437	0	0	0	1	0	1	0	0	0
TUK15628731	TUK1562873	1	1	0	60.26	27.6993	0	0	0	1	0	1	0	0	0
TUK15631931	TUK1563193	1	1	0	39.33	22.0923	0	0	0	0	0	0	0	0	0
TUK15631932	TUK1563193	2	1	0	39.33	23.4375	0	0	0	0	0	0	0	0	0
TUK15639612	TUK1563961	2	1	0	49.94	22.8906	0	0	0	0	0	0	0	0	0
TUK15639611	TUK1563961	1	1	0	49.94	23.125	0	0	0	0	0	0	0	0	0
TUK15643451	TUK1564345	1	1	1	40.68		0	0	0	0	0	0	0	0	0
TUK15652162	TUK1565216	2	2	0	61.5	22.0039	0	0	0	0	0	0	0	0	0
TUK15652161	TUK1565216	1	2	0	61.5	24.5895	0	0	0	0	0	0	0	0	0
TUK15662891	TUK1566289	1	1	0	49.43	18.4202	0	0	0	0	0	0	0	0	0
TUK15662892	TUK1566289	2	1	0	49.43	18.8033	0	0	0	0	0	0	0	0	0
TUK15705951	TUK1570595	1	2	0	45.74	21.7013	0	0	0	0	0	0	0	0	0
TUK15705952	TUK1570595	2	2	0	45.74	23.1795	0	0	0	0	0	0	0	0	0
TUK15769921	TUK1576992	1	1	0			0	0	0	0	0	0	0	0	0
TUK15769922	TUK1576992	2	1	0			0	0	0	0	0	0	0	0	0
TUK15770921	TUK1577092	1	2	0	29.9	22.1065	0	0	0	0	0	0	0	0	0
TUK15770922	TUK1577092	2	2	0	29.9	22.1797	0	0	0	0	0	0	0	0	0
TUK15806481	TUK1580648	1	1	0	44.87		0	0	0	0	0	0	0	0	0
TUK15809722	TUK1580972	2	2	0	59.84	22.0358	0	0	0	0	0	0	0	0	0
TUK15809721	TUK1580972	1	2	0	59.84	30.6371	0	0	0	0	0	0	0	0	0
TUK15827592	TUK1582759	2	2	0	63.82	23.4766	0	0	0	0	0	0	0	0	0
TUK15827591	TUK1582759	1	2	0	63.82	24.9915	0	0	0	0	0	0	0	0	0
TUK15828041	TUK1582804	1	2	0	57.47	19.9094	0	0	0	1	0	1	0	0	0
TUK15828042	TUK1582804	2	2	0	57.47	27.6217	0	0	0	0	0	0	0	0	0
TUK15845401	TUK1584540	1	2	0	28.16		0	0	0	0	0	0	0	0	0
TUK15845402	TUK1584540	2	2	0	28.16		0	0	0	0	0	0	0	0	0
TUK15891082	TUK1589108	2	1	0	55.62	19.728	1	1	1	0	0	0	0	0	0
TUK15891081	TUK1589108	1	1	0	55.62	20.0721	1	0	1	0	0	0	0	0	0
TUK15892491	TUK1589249	1	2	0	55.04	22.9472	0	0	0	0	0	0	0	0	0
TUK15892492	TUK1589249	2	2	0	55.04	25.0607	0	0	0	0	0	0	0	0	0
TUK15894602	TUK1589460	2	2	0	47.3	22.435	0	0	0	0	0	0	0	0	0
TUK15894601	TUK1589460	1	2	0	47.3	24.0166	0	0	0	0	0	0	0	0	0
TUK15900162	TUK1590016	2	2	0	42.47	21.1073	0	0	0	0	0	0	0	0	0
TUK15900161	TUK1590016	1	2	0	42.47	25.8746	0	0	0	0	0	0	0	0	0
TUK15907691	TUK1590769	1	2	0	33.2	21.6813	0	0	0	0	0	0	0	0	0
TUK15907692	TUK1590769	2	2	0	33.2	21.7376	0	0	0	0	0	0	0	0	0
TUK15937972	TUK1593797	2	2	0	43.68	38.0716	0	0	0	0	0	0	0	0	0
TUK15937971	TUK1593797	1	2	0	43.68	39.7736	0	0	0	1	0	1	0	0	0
TUK15953361	TUK1595336	1	1	0	49.93		0	0	0	0	0	0	0	0	0
TUK15953362	TUK1595336	2	1	0	49.93		0	0	0	0	0	0	0	0	0
TUK15968252	TUK1596825	2	2	0	57.68	20.0328	0	0	0	0	0	0	0	0	0
TUK15968251	TUK1596825	1	2	0	57.68	22.4206	0	0	0	0	0	0	0	0	0
TUK15975951	TUK1597595	1	1	0	54.53		0	0	0	0	0	0	0	0	0
TUK15975952	TUK1597595	2	1	0	54.53		0	0	0	0	0	0	0	0	0
TUK15993041	TUK1599304	1	2	0	67.68	22.9761	0	0	0	0	0	0	0	0	0
TUK15993042	TUK1599304	2	2	0	67.68	27.709	0	0	0	0	0	0	0	0	0
TUK16006722	TUK1600672	2	1	0	43.16	25.5391	0	0	0	0	0	0	0	0	0
TUK16006721	TUK1600672	1	1	0	43.16	32.1042	0	0	0	0	0	0	0	0	0
TUK16011281	TUK1601128	1	2	0	30.88		0	0	0	0	0	0	0	0	0
TUK16011282	TUK1601128	2	2	0	30.88		0	0	0	0	0	0	0	0	0
TUK16012171	TUK1601217	1	2	0	27.69	21.9141	0	0	0	0	0	0	0	0	0
TUK16012172	TUK1601217	2	2	0	27.69	22.4432	0	0	0	0	0	0	0	0	0
TUK16074161	TUK1607416	1	1	0	55.7	30.6899	0	0	0	0	0	0	0	0	0
TUK16074162	TUK1607416	2	1	0	55.7	32.4354	0	0	0	0	0	0	0	0	0
TUK16086821	TUK1608682	1	2	0	23.56	20.3122	0	0	0	0	0	0	0	0	0
TUK16086822	TUK1608682	2	2	0	23.56	22.3092	0	0	0	0	0	0	0	0	0
TUK16116751	TUK1611675	1	2	0	29.07		0	0	0	0	0	0	0	0	0
TUK16116752	TUK1611675	2	2	0	29.07		0	0	0	0	0	0	0	0	0
TUK16148152	TUK1614815	2	1	0	68.37		0	0	0	0	0	0	0	0	0
TUK16167332	TUK1616733	2	2	0	37.24	26.3591	0	0	0	0	0	0	0	0	0
TUK16167331	TUK1616733	1	2	0	37.24	32.3121	0	0	0	0	0	0	0	0	0
TUK16199832	TUK1619983	2	2	0	51.74	20.2129	0	0	0	0	0	0	0	0	0
TUK16199831	TUK1619983	1	2	0	51.74	41.1195	0	0	0	0	0	0	0	0	0
TUK16242351	TUK1624235	1	1	0	36.97	23.1755	0	0	0	0	0	0	0	0	0
TUK16242352	TUK1624235	2	1	0	36.97	24.4561	0	0	0	0	0	0	0	0	0
TUK16273842	TUK1627384	2	2	0	33.66	20.3806	0	0	0	0	0	0	0	0	0
TUK16273841	TUK1627384	1	2	0	33.66	21.2571	0	0	0	0	0	0	0	0	0
TUK16282021	TUK1628202	1	2	0	35.58	29.7656	0	0	0	0	0	0	0	0	0
TUK16282022	TUK1628202	2	2	0	35.58	30.8074	0	0	0	0	0	0	0	0	0
TUK16296222	TUK1629622	2	1	0	42.54	24.9992	0	0	0	0	0	0	0	0	0
TUK16296221	TUK1629622	1	1	0	42.54	25.2493	0	0	0	0	0	0	0	0	0
TUK16335261	TUK1633526	1	2	0	58.66		0	0	0	0	0	0	0	0	0
TUK16335262	TUK1633526	2	2	0	58.66		0	0	0	1	0	1	0	0	0
TUK16346371	TUK1634637	1	1	0	48.11	25.3125	0	0	0	1	0	1	0	0	0
TUK16346372	TUK1634637	2	1	0	48.11	29.6484	0	0	0	0	0	0	0	0	0
TUK16384021	TUK1638402	1	2	0	46.01	23.6654	0	0	0	1	0	1	0	0	0
TUK16384022	TUK1638402	2	2	0	46.01	23.8087	0	0	0	0	0	0	0	0	0
TUK16541422	TUK1654142	2	2	0	64.2	28.2942	0	0	0	0	0	0	0	0	0
TUK16541421	TUK1654142	1	2	0	64.2	36.7578	0	0	0	0	0	0	0	0	0
TUK16542581	TUK1654258	1	1	0	42.53		0	0	0	0	0	0	0	0	0
TUK16542582	TUK1654258	2	1	0	42.53		0	0	0	0	0	0	0	0	0
TUK16546501	TUK1654650	1	2	1	66.41		0	0	0	0	0	0	0	0	0
TUK16566342	TUK1656634	2	1	0	41.06	20.8594	0	0	0	0	0	0	0	0	0
TUK16566341	TUK1656634	1	1	0	41.06	21.079	0	0	0	0	0	0	0	0	0
TUK16571141	TUK1657114	1	1	0			0	0	0	0	0	0	0	0	0
TUK16571142	TUK1657114	2	1	0			0	0	0	0	0	0	0	0	0
TUK16587142	TUK1658714	2	2	0	67.12	23.9606	0	0	0	0	0	0	0	0	0
TUK16587141	TUK1658714	1	2	0	67.12	25.7481	0	0	0	0	0	0	0	0	0
TUK16589191	TUK1658919	1	2	0			0	0	0	0	0	0	0	0	0
TUK16589192	TUK1658919	2	2	0			0	0	0	0	0	0	0	0	0
TUK16596001	TUK1659600	1	1	0	44.44		0	0	0	0	0	0	0	0	0
TUK16596002	TUK1659600	2	1	0	44.44		0	0	0	0	0	0	0	0	0
TUK16611981	TUK1661198	1	1	0	27.72	24.3951	0	0	0	0	0	0	0	0	0
TUK16611982	TUK1661198	2	1	0	27.72	26.4264	0	0	0	0	0	0	0	0	0
TUK16638712	TUK1663871	2	2	0	26.27	22.5	0	0	0	0	0	0	0	0	0
TUK16638711	TUK1663871	1	2	0	26.27	23.8061	0	0	0	0	0	0	0	0	0
TUK16647511	TUK1664751	1	1	0	60.88	24.4494	0	0	0	0	0	0	0	0	0
TUK16647512	TUK1664751	2	1	0	60.88	26.3107	0	0	0	0	0	0	0	0	0
TUK16649262	TUK1664926	2	1	0	54.87	24.39	0	0	0	1	0	1	0	0	0
TUK16649261	TUK1664926	1	1	0	54.87	24.5585	0	0	0	1	0	1	0	0	0
TUK16669331	TUK1666933	1	2	0	67.47	21.3593	0	0	0	0	0	0	0	0	0
TUK16669332	TUK1666933	2	2	0	67.47	21.4903	0	0	0	0	0	0	0	0	0
TUK16715101	TUK1671510	1	2	1	29.32	19.0741	0	0	0	0	0	0	0	0	0
TUK16715102	TUK1671510	2	2	1	29.32	20.1365	0	0	0	0	0	0	0	0	0
TUK16729671	TUK1672967	1	2	0	57.28	26.358	0	0	0	0	0	0	0	0	0
TUK16729672	TUK1672967	2	2	0	57.28	31.7657	0	0	0	0	0	0	0	0	0
TUK16753882	TUK1675388	2	2	0	40.42	23.1562	0	0	0	1	0	1	0	0	0
TUK16753881	TUK1675388	1	2	0	40.42	28.4799	0	0	0	0	0	0	0	0	0
TUK16768032	TUK1676803	2	2	0	61.86	27.0919	0	0	0	0	0	0	0	0	0
TUK16768031	TUK1676803	1	2	0	61.86	31.553	1	0	1	0	0	0	0	0	0
TUK16781471	TUK1678147	1	1	0	24.02		0	0	0	0	0	0	0	0	0
TUK16781472	TUK1678147	2	1	0			0	0	0	0	0	0	0	0	0
TUK16782972	TUK1678297	2	1	1	65.78	24.1407	0	0	0	0	0	0	0	0	0
TUK16782971	TUK1678297	1	1	1	65.78	24.3016	1	1	1	0	0	0	0	0	0
TUK16808462	TUK1680846	2	1	0	46.56	26.9557	0	0	0	0	0	0	0	0	0
TUK16808461	TUK1680846	1	1	0	46.56	30.863	0	0	0	0	0	0	0	0	0
TUK16835231	TUK1683523	1	1	1	49.57	24.3676	0	0	0	0	0	0	0	0	0
TUK16835232	TUK1683523	2	1	1	49.57	24.9157	0	0	0	0	0	0	0	0	0
TUK16842782	TUK1684278	2	1	1	50.93	28.8286	0	0	0	0	0	0	0	0	0
TUK16842781	TUK1684278	1	1	1	50.93	33.7768	0	0	0	0	0	0	0	0	0
TUK16848492	TUK1684849	2	2	0	54.35	19.5717	0	0	0	1	0	1	0	0	0
TUK16848491	TUK1684849	1	2	0	54.35	24.6533	0	0	0	1	0	1	0	0	0
TUK16857371	TUK1685737	1	1	0	35.7		0	0	0	0	0	0	0	0	0
TUK16857372	TUK1685737	2	1	0	35.7		0	0	0	0	0	0	0	0	0
TUK16857482	TUK1685748	2	1	0	70.26	24.2452	0	0	0	0	0	0	0	0	0
TUK16857481	TUK1685748	1	1	0	70.26	25.0386	0	0	0	0	0	0	0	1	1
TUK16870221	TUK1687022	1	1	1	45.85	20.2241	0	0	0	0	0	0	0	0	0
TUK16870222	TUK1687022	2	1	1	45.85	22.9181	1	0	1	0	0	0	0	0	0
TUK16923482	TUK1692348	2	1	0	48.47	30.4132	0	0	0	0	0	0	0	0	0
TUK16923481	TUK1692348	1	1	0	48.47	35.1161	0	0	0	0	0	0	0	0	0
TUK16935991	TUK1693599	1	2	1	31.34	24.6329	0	0	0	0	0	0	0	0	0
TUK16935992	TUK1693599	2	2	1	31.34	24.8584	0	0	0	0	0	0	0	0	0
TUK16943732	TUK1694373	2	1	1	34.31	19.6728	1	0	1	0	0	0	0	0	0
TUK16943731	TUK1694373	1	1	1	34.31	21.4682	0	0	0	0	0	0	0	0	0
TUK16977762	TUK1697776	2	1	0	53.56	26.5582	0	0	0	0	0	0	0	0	0
TUK16977761	TUK1697776	1	1	0	53.56	27.5597	0	0	0	0	0	0	0	0	0
TUK16978751	TUK1697875	1	2	0	47.43	18.8996	0	0	0	0	0	0	0	0	0
TUK16978752	TUK1697875	2	2	0	47.43	21.953	0	0	0	0	0	0	0	0	0
TUK17014481	TUK1701448	1	1	0	69.27	29.719	0	0	0	0	0	0	0	0	0
TUK17014482	TUK1701448	2	1	0	69.27	37.3934	0	0	0	0	0	0	0	0	0
TUK17035451	TUK1703545	1	1	0	22.58		0	0	0	0	0	0	0	0	0
TUK17035452	TUK1703545	2	1	0	22.58		0	0	0	0	0	0	0	0	0
TUK17056451	TUK1705645	1	2	0	30.08	24.3159	0	0	0	0	0	0	0	0	0
TUK17056452	TUK1705645	2	2	0	30.08	26.5047	0	0	0	0	0	0	0	0	0
TUK17061182	TUK1706118	2	2	0	27.7	34.8381	0	0	0	0	0	0	0	0	0
TUK17061181	TUK1706118	1	2	0	27.7	35.9161	0	0	0	0	0	0	0	0	0
TUK17076642	TUK1707664	2	2	0	27.35	20.6575	0	0	0	0	0	0	0	0	0
TUK17076641	TUK1707664	1	2	0	27.35	24.0129	0	0	0	0	0	0	0	0	0
TUK17089922	TUK1708992	2	2	1	22.96	23.8408	0	0	0	0	0	0	0	0	0
TUK17089921	TUK1708992	1	2	1	22.96	25.3819	0	0	0	0	0	0	0	0	0
TUK17125632	TUK1712563	2	2	0	22.68	28.1531	0	0	0	0	0	0	0	0	0
TUK17125631	TUK1712563	1	2	0	22.68	31.3214	0	0	0	0	0	0	0	0	0
TUK17136682	TUK1713668	2	1	1	27.52	25.3395	0	0	0	0	0	0	0	0	0
TUK17136681	TUK1713668	1	1	1	27.52	26.7012	0	0	0	0	0	0	0	0	0
TUK17142051	TUK1714205	1	2	1	57.09	30.5414	0	0	0	0	0	0	0	0	0
TUK17142052	TUK1714205	2	2	1	57.09	30.8341	0	0	0	0	0	0	0	0	0
TUK17150651	TUK1715065	1	2	0	22.46	20.5761	0	0	0	0	0	0	0	0	0
TUK17150652	TUK1715065	2	2	0	22.46	26.644	0	0	0	0	0	0	0	0	0
TUK17151001	TUK1715100	1	1	1	18.73	19.9806	0	0	0	0	0	0	0	0	0
TUK17151002	TUK1715100	2	1	1	18.73	20.5714	0	0	0	0	0	0	0	0	0
TUK17155212	TUK1715521	2	1	0	50.61	20.4471	0	0	0	0	0	0	0	0	0
TUK17155211	TUK1715521	1	1	0	50.61	21.0303	0	0	0	0	0	0	0	0	0
TUK17158931	TUK1715893	1	1	0	68		0	0	0	1	0	1	0	0	0
TUK17158932	TUK1715893	2	1	0	68		0	0	0	0	0	0	0	0	0
TUK17164752	TUK1716475	2	2	0	26.92	20.9339	0	0	0	0	0	0	0	0	0
TUK17164751	TUK1716475	1	2	0	26.92	23.5547	0	0	0	0	0	0	0	0	0
TUK17165441	TUK1716544	1	1	1	20.91		0	0	0	0	0	0	0	0	0
TUK17165442	TUK1716544	2	1	1	20.91		0	0	0	0	0	0	0	0	0
TUK17167992	TUK1716799	2	1	0	54.34	26.7354	0	0	0	0	0	0	0	0	0
TUK17167991	TUK1716799	1	1	0	54.34	28.5952	0	0	0	0	0	0	0	0	0
TUK17192851	TUK1719285	1	2	0	59.87	20.5072	0	0	0	0	0	0	0	0	0
TUK17192852	TUK1719285	2	2	0	59.87	23.533	0	0	0	0	0	0	0	0	0
TUK17194941	TUK1719494	1	1	0	38.54		0	0	0	0	0	0	0	0	0
TUK17194942	TUK1719494	2	1	0	38.54		0	0	0	0	0	0	0	0	0
TUK17249031	TUK1724903	1	1	0	55.48	23.3681	0	0	0	0	0	0	0	0	0
TUK17249032	TUK1724903	2	1	0	55.48	24.0172	0	0	0	0	0	0	0	0	0
TUK17262432	TUK1726243	2	2	0	60.85	23.2485	0	0	0	0	0	0	0	0	0
TUK17262431	TUK1726243	1	2	0	60.85	25.96	0	0	0	0	0	0	0	0	0
TUK17266722	TUK1726672	2	1	0	54.02	21.1927	0	0	0	0	0	0	0	0	0
TUK17266721	TUK1726672	1	1	0	54.02	22.1003	0	0	0	0	0	0	0	0	0
TUK17278812	TUK1727881	2	1	0	56.44	22.6667	0	0	0	0	0	0	0	0	0
TUK17278811	TUK1727881	1	1	0	56.44	28.9632	0	0	0	0	0	0	0	0	0
TUK17282791	TUK1728279	1	2	0	56.63	21.2585	0	0	0	0	0	0	0	0	0
TUK17282792	TUK1728279	2	2	0	56.63	23.044	0	0	0	0	0	0	1	0	1
TUK17340501	TUK1734050	1	1	0	48.46		0	0	0	0	0	0	0	0	0
TUK17340502	TUK1734050	2	1	0	48.46		0	0	0	0	0	0	0	0	0
TUK17374411	TUK1737441	1	2	0	49.29		0	0	0	0	0	0	0	0	0
TUK17374412	TUK1737441	2	2	0	49.29		0	0	0	0	0	0	0	0	0
TUK17374711	TUK1737471	1	1	0	53.25	23.2521	0	0	0	0	0	0	0	0	0
TUK17374712	TUK1737471	2	1	0	53.25	25.2826	0	0	0	0	0	0	0	0	0
TUK17396741	TUK1739674	1	1	0			0	0	0	0	0	0	0	0	0
TUK17396742	TUK1739674	2	1	0			0	0	0	0	0	0	0	0	0
TUK17403171	TUK1740317	1	1	0	35.21		0	0	0	1	0	1	0	0	0
TUK17403172	TUK1740317	2	1	0	35.21		0	0	0	0	0	0	0	0	0
TUK17432371	TUK1743237	1	2	0	51.85	24.7431	0	0	0	0	0	0	0	0	0
TUK17432372	TUK1743237	2	2	0	51.85	25.9421	0	0	0	0	0	0	0	0	0
TUK17450771	TUK1745077	1	2	1	66.19	24.0653	0	0	0	0	0	0	0	0	0
TUK17450772	TUK1745077	2	2	1	66.19	25.73	0	0	0	0	0	0	0	0	0
TUK17529232	TUK1752923	2	1	0	40.33	18.367	0	0	0	0	0	0	0	0	0
TUK17529231	TUK1752923	1	1	0	40.33	18.8876	0	0	0	0	0	0	0	0	0
TUK17530701	TUK1753070	1	2	0	66.78	18.7721	0	0	0	0	0	0	0	0	0
TUK17530702	TUK1753070	2	2	0	66.78	25.974	0	0	0	0	0	0	0	0	0
TUK17547651	TUK1754765	1	2	0	51.38	22.2456	0	0	0	0	0	0	0	0	0
TUK17547652	TUK1754765	2	2	0	51.38	24.1683	0	0	0	0	0	0	0	0	0
TUK17553712	TUK1755371	2	2	0	57.23	22.9544	0	0	0	1	0	1	0	0	0
TUK17553711	TUK1755371	1	2	0	57.23	22.9931	0	0	0	0	0	0	0	0	0
TUK17583361	TUK1758336	1	1	0	54.09		0	0	0	0	0	0	0	0	0
TUK17583362	TUK1758336	2	1	0	54.09		0	0	0	0	0	0	0	0	0
TUK17584472	TUK1758447	2	1	0	42.53	19.6616	0	0	0	0	0	0	0	0	0
TUK17584471	TUK1758447	1	1	0	42.53	21.3001	0	0	0	0	0	0	0	0	0
TUK17599101	TUK1759910	1	2	1	34.39		0	0	0	0	0	0	0	0	0
TUK17607721	TUK1760772	1	1	0	67.87	24.7091	0	0	0	0	0	0	0	0	0
TUK17607722	TUK1760772	2	1	0	67.87	26.1011	0	0	0	0	0	0	0	0	0
TUK17608492	TUK1760849	2	1	0	47.49	20.7601	0	0	0	0	0	0	0	0	0
TUK17608491	TUK1760849	1	1	0	47.49	23.0612	0	0	0	0	0	0	0	0	0
TUK17609031	TUK1760903	1	2	0	18.89	20.4374	0	0	0	0	0	0	0	0	0
TUK17609032	TUK1760903	2	2	0	18.89	21.9513	0	0	0	0	0	0	0	0	0
TUK17635071	TUK1763507	1	2	0	61.34	26.2189	0	0	0	0	0	0	0	0	0
TUK17635072	TUK1763507	2	2	0	61.34	30.0391	0	0	0	0	0	0	0	0	0
TUK17640921	TUK1764092	1	1	0	68.82	23.214	0	0	0	0	0	0	0	0	0
TUK17640922	TUK1764092	2	1	0	68.82	25.0138	0	0	0	0	0	0	0	0	0
TUK17645321	TUK1764532	1	1	0	65.29	25.7485	0	0	0	0	0	0	0	0	0
TUK17645322	TUK1764532	2	1	0	65.29	27.3159	0	1	1	0	0	0	0	0	0
TUK17649532	TUK1764953	2	1	0	38.53	23.0146	0	0	0	0	0	0	0	0	0
TUK17649531	TUK1764953	1	1	0	38.53	23.044	0	0	0	0	0	0	0	0	0
TUK17680651	TUK1768065	1	1	0			0	0	0	0	0	0	0	0	0
TUK17680652	TUK1768065	2	1	0			0	0	0	0	0	0	0	0	0
TUK17682941	TUK1768294	1	2	0	48.07	21.8336	0	0	0	0	0	0	0	0	0
TUK17682942	TUK1768294	2	2	0	48.07	27.1992	0	0	0	0	0	0	0	0	0
TUK17685812	TUK1768581	2	1	1	77	25.8769	0	0	0	0	0	0	0	0	0
TUK17685811	TUK1768581	1	1	1	77	25.9938	0	0	0	0	0	0	0	0	0
TUK17688562	TUK1768856	2	1	0	48.83	23.1866	0	0	0	0	0	0	0	0	0
TUK17688561	TUK1768856	1	1	0	48.83	25.2141	0	0	0	0	0	0	0	0	0
TUK17693211	TUK1769321	1	2	1	67.1	33.0078	0	0	0	0	0	0	0	0	0
TUK17693212	TUK1769321	2	2	1	67.1	33.2748	0	0	0	0	0	0	1	0	1
TUK17693522	TUK1769352	2	1	0	53.99	19.6006	0	0	0	0	0	0	0	0	0
TUK17693521	TUK1769352	1	1	0	53.99	22.0105	0	0	0	0	0	0	0	0	0
TUK17696551	TUK1769655	1	2	0	43.98	18.5733	0	0	0	0	0	0	0	0	0
TUK17696552	TUK1769655	2	2	0	43.98	18.7981	0	0	0	1	0	1	0	0	0
TUK17709141	TUK1770914	1	2	0	46.63	21.0149	0	0	0	0	0	0	0	0	0
TUK17709142	TUK1770914	2	2	0	46.63	26.2177	0	0	0	1	0	1	0	0	0
TUK17750782	TUK1775078	2	2	0	53.29	25.3772	0	0	0	0	0	0	0	0	0
TUK17750781	TUK1775078	1	2	0	53.29	30.5544	0	0	0	0	0	0	0	0	0
TUK17769181	TUK1776918	1	2	0	43.95	22.7112	0	0	0	0	0	0	0	0	0
TUK17769182	TUK1776918	2	2	0	43.95	23.03	0	0	0	0	0	0	0	0	0
TUK17784221	TUK1778422	1	1	0	46.06	22.259	0	0	0	0	0	0	0	0	0
TUK17784222	TUK1778422	2	1	0	46.06	22.6403	0	0	0	0	0	0	0	0	0
TUK17828392	TUK1782839	2	2	0	76.29	22.2301	0	0	0	1	0	1	0	0	0
TUK17828391	TUK1782839	1	2	0	76.29	28.2298	0	0	0	1	0	1	0	0	0
TUK17832432	TUK1783243	2	2	0	45.1	24.2188	0	0	0	0	0	0	0	0	0
TUK17832431	TUK1783243	1	2	0	45.1	25.6401	0	0	0	0	0	0	0	0	0
TUK17853281	TUK1785328	1	2	0	39.47	21.2739	1	0	1	0	0	0	0	0	0
TUK17853282	TUK1785328	2	2	0	39.47	24.8408	0	0	0	0	0	0	0	0	0
TUK17872631	TUK1787263	1	1	0	54.8	26.5983	0	0	0	0	0	0	0	0	0
TUK17872632	TUK1787263	2	1	0	54.8	28.6923	0	0	0	0	0	0	0	0	0
TUK17903081	TUK1790308	1	1	0	51.67	25.7648	0	0	0	0	0	0	0	0	0
TUK17903082	TUK1790308	2	1	0	51.67	25.8054	0	0	0	0	0	0	0	0	0
TUK17909982	TUK1790998	2	1	0	34	17.8177	0	0	0	0	0	0	0	0	0
TUK17909981	TUK1790998	1	1	0	34	23.0816	0	0	0	0	0	0	0	0	0
TUK17935901	TUK1793590	1	2	0	48.41	20.9953	0	0	0	0	0	0	0	0	0
TUK17935902	TUK1793590	2	2	0	48.41	21.5288	0	0	0	0	0	0	0	0	0
TUK17936691	TUK1793669	1	1	0	58.88	22.231	0	0	0	1	0	1	0	0	0
TUK17936692	TUK1793669	2	1	0	58.88	23.8087	0	0	0	1	0	1	0	0	0
TUK17992221	TUK1799222	1	1	0	54.51	17.6522	0	0	0	1	0	1	0	0	0
TUK17992222	TUK1799222	2	1	0	54.52	19.5717	0	0	0	1	0	1	0	0	0
TUK18000451	TUK1800045	1	1	0	50.06	18.8677	0	0	0	0	0	0	0	0	0
TUK18000452	TUK1800045	2	1	0	50.06	21.7969	0	0	0	0	0	0	0	0	0
TUK18025321	TUK1802532	1	1	0	60.9	24.1568	0	0	0	0	0	0	0	0	0
TUK18025322	TUK1802532	2	1	0	60.9	28.9865	0	0	0	0	0	0	1	0	1
TUK18036961	TUK1803696	1	1	1	39.32		0	0	0	0	0	0	0	0	0
TUK18036962	TUK1803696	2	1	1	39.32		0	0	0	0	0	0	0	0	0
TUK18055722	TUK1805572	2	2	0	27.81	20.6458	0	0	0	0	0	0	0	0	0
TUK18055721	TUK1805572	1	2	0	27.81	24.0999	0	0	0	0	0	0	0	0	0
TUK18064761	TUK1806476	1	1	0	28.12	21.8963	0	0	0	0	0	0	0	0	0
TUK18064762	TUK1806476	2	1	0	28.12	24.6334	0	0	0	0	0	0	0	0	0
TUK18071201	TUK1807120	1	1	0	59.13		0	0	0	0	0	0	0	0	0
TUK18071202	TUK1807120	2	1	0	59.13		0	0	0	0	0	0	0	0	0
TUK18083471	TUK1808347	1	2	0	62.21	22.9028	0	0	0	0	0	0	0	0	0
TUK18083472	TUK1808347	2	2	0	62.21	23.0814	0	0	0	0	0	0	0	0	0
TUK18092562	TUK1809256	2	1	0	49.13	21.8963	0	0	0	1	0	1	0	0	0
TUK18092561	TUK1809256	1	1	0	49.13	24.2792	0	0	0	1	0	1	0	0	0
TUK18097172	TUK1809717	2	1	0	58.29	23.6509	0	0	0	0	0	0	0	0	0
TUK18097171	TUK1809717	1	1	0	58.29	26.4385	0	0	0	0	0	0	0	0	0
TUK18097331	TUK1809733	1	1	0	73.43	27.1836	0	0	0	0	0	0	0	0	0
TUK18097332	TUK1809733	2	1	0	73.43	32.7477	0	0	0	0	0	0	0	0	0
TUK18104542	TUK1810454	2	1	0	64.17	25.7117	0	0	0	0	0	0	0	0	0
TUK18104541	TUK1810454	1	1	0	64.17	26.0344	0	0	0	0	0	0	0	0	0
TUK18123482	TUK1812348	2	2	0	51.17	25.7117	0	1	1	1	0	1	0	0	0
TUK18123481	TUK1812348	1	2	0	51.17	26.1286	0	0	0	0	0	0	0	0	0
TUK18138732	TUK1813873	2	2	0	51.49		0	0	0	0	0	0	0	0	0
TUK18138731	TUK1813873	1	2	0	65.95		0	0	0	0	0	0	0	0	0
TUK18140681	TUK1814068	1	1	0	36.81		0	0	0	0	0	0	0	0	0
TUK18140682	TUK1814068	2	1	0	36.81		0	0	0	0	0	0	0	0	0
TUK18147302	TUK1814730	2	2	0	47.84	25.6549	0	0	0	0	0	0	0	0	0
TUK18147301	TUK1814730	1	2	0	47.84	29.7715	0	0	0	0	0	0	0	0	0
TUK18154351	TUK1815435	1	2	0			0	0	0	0	0	0	0	0	0
TUK18154352	TUK1815435	2	2	0			0	0	0	0	0	0	0	0	0
TUK18159681	TUK1815968	1	1	0	16.85		0	0	0	0	0	0	0	0	0
TUK18159682	TUK1815968	2	1	0	16.85		0	0	0	0	0	0	0	0	0
TUK18160582	TUK1816058	2	2	0	35.44	29.654	0	0	0	0	0	0	0	0	0
TUK18160581	TUK1816058	1	2	0	35.44	31.7519	0	0	0	0	0	0	0	0	0
TUK18161012	TUK1816101	2	1	0	54.26	29.2934	0	0	0	0	0	0	0	0	0
TUK18161011	TUK1816101	1	1	0	54.26	29.8222	0	0	0	0	0	0	0	0	0
TUK18208411	TUK1820841	1	1	1	36.59		0	0	0	0	0	0	0	0	0
TUK18208412	TUK1820841	2	1	1	36.59		0	0	0	0	0	0	0	0	0
TUK18218951	TUK1821895	1	2	0	53.95	24.3465	0	0	0	0	0	0	0	0	0
TUK18218952	TUK1821895	2	2	0	53.95	42.1904	0	0	0	0	0	0	0	0	0
TUK18231301	TUK1823130	1	1	1	78.37	26.0251	0	0	0	0	0	0	0	0	0
TUK18231302	TUK1823130	2	1	1	78.37	28.7686	0	0	0	0	0	0	0	0	0
TUK18247992	TUK1824799	2	2	1	42.75	26.7696	0	0	0	0	0	0	0	0	0
TUK18247991	TUK1824799	1	2	1	42.75	36.1724	0	0	0	1	0	1	0	0	0
TUK18250471	TUK1825047	1	2	0	64.13	26.2227	0	0	0	0	0	0	0	0	0
TUK18250472	TUK1825047	2	2	0	64.13	26.6954	0	0	0	0	0	0	0	0	0
TUK18286842	TUK1828684	2	2	0	24.6	21.2987	0	0	0	0	0	0	0	0	0
TUK18286841	TUK1828684	1	2	0	24.6	24.4291	0	0	0	0	0	0	0	0	0
TUK18289462	TUK1828946	2	2	0	46.85	23.9674	0	0	0	0	0	0	0	0	0
TUK18289461	TUK1828946	1	2	0	46.85	31.1199	0	0	0	0	0	0	0	0	0
TUK18292731	TUK1829273	1	2	0	54.02	20.7099	0	0	0	0	0	0	0	0	0
TUK18292732	TUK1829273	2	2	0	54.02	21.6333	0	0	0	0	0	0	0	0	0
TUK18295931	TUK1829593	1	2	0	61.93	22.377	0	0	0	0	0	0	0	0	0
TUK18295932	TUK1829593	2	2	0	61.93	25.1607	0	0	0	0	0	0	0	0	0
TUK18298612	TUK1829861	2	1	0	46.02	42.865	0	0	0	0	0	0	0	0	0
TUK18298611	TUK1829861	1	1	0	46.02	48.8395	0	0	0	0	0	0	0	0	0
TUK18346112	TUK1834611	2	2	0	57.98	22.1219	0	0	0	0	0	0	0	0	0
TUK18346111	TUK1834611	1	2	0	57.98	25.0016	0	0	0	0	0	0	1	0	1
TUK18365982	TUK1836598	2	2	0	37.47	20.6875	0	0	0	0	0	0	0	0	0
TUK18365981	TUK1836598	1	2	0	37.47	22.3884	0	0	0	0	0	0	0	0	0
TUK18399462	TUK1839946	2	1	0	45.98	24.9163	0	0	0	0	0	0	0	0	0
TUK18399461	TUK1839946	1	1	0	45.98	28.3563	0	0	0	0	0	0	0	0	0
TUK18417931	TUK1841793	1	1	0	44.19	21.9084	0	0	0	0	0	0	0	0	0
TUK18417932	TUK1841793	2	1	0	44.19	22.3776	0	0	0	0	0	0	0	0	0
TUK18430831	TUK1843083	1	2	0	58.34	21.9284	0	0	0	0	0	0	0	0	0
TUK18430832	TUK1843083	2	2	0	58.34	23.6294	0	0	0	0	0	0	0	0	0
TUK18470382	TUK1847038	2	1	0	45.31	25.5309	0	0	0	0	0	0	1	0	1
TUK18470381	TUK1847038	1	1	0	45.31	25.5977	0	0	0	1	0	1	1	0	1
TUK18532402	TUK1853240	2	2	0	39.09	25.3966	0	0	0	0	0	0	0	0	0
TUK18532401	TUK1853240	1	2	0	39.09	26.2163	0	0	0	0	0	0	0	0	0
TUK18545541	TUK1854554	1	1	0	57.72	19.598	0	0	0	0	0	0	0	0	0
TUK18545542	TUK1854554	2	1	0	57.72	21.0962	0	0	0	0	0	0	0	0	0
TUK18550911	TUK1855091	1	2	0	55.85	21.7664	0	0	0	1	0	1	0	0	0
TUK18550912	TUK1855091	2	2	0	55.85	29.0174	0	0	0	0	0	0	0	0	0
TUK18563412	TUK1856341	2	2	0	53.53	23.3275	0	0	0	0	0	0	1	0	1
TUK18563411	TUK1856341	1	2	0	53.53	23.8786	0	0	0	1	0	1	0	0	0
TUK18606992	TUK1860699	2	2	1	65.23	19.7704	0	0	0	0	0	0	0	0	0
TUK18606991	TUK1860699	1	2	1	65.23	24.6021	0	0	0	0	0	0	0	0	0
TUK18669361	TUK1866936	1	1	1	40.58		0	0	0	0	0	0	0	0	0
TUK18669362	TUK1866936	2	1	1	40.58		0	0	0	0	0	0	0	0	0
TUK18676552	TUK1867655	2	1	0	68.03	24.1187	0	0	0	0	0	0	0	0	0
TUK18676551	TUK1867655	1	1	0	68.03	25.8275	0	0	0	0	0	0	0	0	0
TUK18676942	TUK1867694	2	2	1	81.75	26.974	0	0	0	0	0	0	1	0	1
TUK18676941	TUK1867694	1	2	1	81.75	27.8539	0	0	0	0	0	0	0	1	1
TUK18723481	TUK1872348	1	1	1	46.44	27.027	0	0	0	0	0	0	0	0	0
TUK18723482	TUK1872348	2	1	1	46.44	28.179	0	0	0	0	0	0	0	0	0
TUK18723582	TUK1872358	2	1	1	59.15	24.6012	0	0	0	0	0	0	0	0	0
TUK18723581	TUK1872358	1	1	1	59.15	26.0417	0	0	0	0	0	0	0	0	0
TUK18756241	TUK1875624	1	1	0	32.74	27.9967	0	0	0	0	0	0	0	0	0
TUK18756242	TUK1875624	2	1	0	32.74	33.3135	0	0	0	0	0	0	0	0	0
TUK18772622	TUK1877262	2	2	0	24.84	20.2471	0	0	0	0	0	0	0	0	0
TUK18772621	TUK1877262	1	2	0	24.84	22.3081	0	0	0	0	0	0	0	0	0
TUK18792692	TUK1879269	2	2	0	47.96		0	0	0	0	0	0	0	0	0
TUK18794262	TUK1879426	2	2	0	48.5	21.9483	0	0	0	0	0	0	0	0	0
TUK18794261	TUK1879426	1	2	0	48.5	22.0677	0	0	0	0	0	0	0	0	0
TUK18805562	TUK1880556	2	1	0	25.57	26.8512	0	0	0	0	0	0	0	0	0
TUK18805561	TUK1880556	1	1	0	25.57	28.5121	0	0	0	0	0	0	0	0	0
TUK18813501	TUK1881350	1	2	0	26.58	18.5938	0	0	0	0	0	0	0	0	0
TUK18813502	TUK1881350	2	2	0	26.58	25.3176	0	0	0	0	0	0	0	0	0
TUK18830632	TUK1883063	2	1	1	79.64	24.3504	0	0	0	0	0	0	0	0	0
TUK18830631	TUK1883063	1	1	1	79.64	26.0845	0	0	0	0	0	0	1	0	1
TUK18861451	TUK1886145	1	2	0	39.86	24.7512	0	0	0	0	0	0	0	0	0
TUK18861452	TUK1886145	2	2	0	39.86	35.744	0	0	0	0	0	0	0	0	0
TUK18864042	TUK1886404	2	2	0	60.51	28.0388	0	0	0	0	0	0	0	0	0
TUK18864041	TUK1886404	1	2	0	60.51	31.8805	0	0	0	0	0	0	0	0	0
TUK18871091	TUK1887109	1	2	0	51.28	22.2491	0	0	0	1	0	1	0	0	0
TUK18871092	TUK1887109	2	2	0	51.28	23.2781	0	0	0	0	0	0	0	0	0
TUK18899602	TUK1889960	2	2	0	38.82	21.3763	0	0	0	0	0	0	0	0	0
TUK18899601	TUK1889960	1	2	0	38.82	22.1951	0	0	0	0	0	0	0	0	0
TUK18923441	TUK1892344	1	2	0	47.99	24.7934	0	0	0	0	0	0	0	0	0
TUK18923442	TUK1892344	2	2	0	47.99	30.1801	0	0	0	0	0	0	0	0	0
TUK18974282	TUK1897428	2	2	0	47.1	30.1484	0	0	0	0	0	0	0	0	0
TUK18974281	TUK1897428	1	2	0	47.1	47.9339	0	0	0	0	0	0	0	0	0
TUK18980341	TUK1898034	1	2	0	56.31	30.4297	0	0	0	0	0	0	0	0	0
TUK18980342	TUK1898034	2	2	0	56.31	30.4297	0	0	0	0	0	0	0	0	0
TUK19029652	TUK1902965	2	1	0	62.43	26.3973	0	0	0	0	0	0	0	0	0
TUK19029651	TUK1902965	1	1	0	62.43	29.7946	0	0	0	0	0	0	0	0	0
TUK19031111	TUK1903111	1	2	1	51.09	28.6689	0	0	0	1	0	1	0	0	0
TUK19031112	TUK1903111	2	2	1	51.09	36.3322	0	0	0	0	0	0	0	0	0
TUK19043111	TUK1904311	1	1	0	52.16	25	0	0	0	1	0	1	0	0	0
TUK19043112	TUK1904311	2	1	0	52.16	28.8173	0	0	0	1	0	1	0	0	0
TUK19048721	TUK1904872	1	2	0	60.97	25.5036	0	0	0	1	0	1	0	0	0
TUK19048722	TUK1904872	2	2	0	60.97	31.3036	0	0	0	0	0	0	0	0	0
TUK19052142	TUK1905214	2	2	0	48.57	25.3569	0	0	0	0	0	0	0	0	0
TUK19052141	TUK1905214	1	2	0	48.57	28.2187	0	0	0	0	0	0	0	0	0
TUK19101571	TUK1910157	1	2	0	36.65		0	0	0	0	0	0	0	0	0
TUK19101572	TUK1910157	2	2	0	36.65		0	0	0	0	0	0	0	0	0
TUK19124201	TUK1912420	1	2	1	50.3	28.0863	0	0	0	0	0	0	0	0	0
TUK19124202	TUK1912420	2	2	1	50.3	29.9489	0	0	0	0	0	0	0	0	0
TUK19165271	TUK1916527	1	2	0	53.8	18.1068	0	0	0	0	0	0	0	0	0
TUK19165272	TUK1916527	2	2	0	53.8	31.7688	0	0	0	0	0	0	0	0	0
TUK19176901	TUK1917690	1	2	0	43.6	26.2059	0	0	0	0	0	0	0	0	0
TUK19176902	TUK1917690	2	2	0	43.6	36.1589	0	0	0	0	0	0	0	0	0
TUK19195701	TUK1919570	1	1	0	44.3	26.0547	0	0	0	0	0	0	0	0	0
TUK19195702	TUK1919570	2	1	0	44.3	30.1172	0	0	0	0	0	0	0	0	0
TUK19226162	TUK1922616	2	1	0	58.34	26.7094	0	0	0	0	0	0	0	0	0
TUK19226161	TUK1922616	1	1	0	58.34	28.5626	0	0	0	0	0	0	0	0	0
TUK19233912	TUK1923391	2	2	0	36.08	22.0386	0	0	0	0	0	0	0	0	0
TUK19233911	TUK1923391	1	2	0	36.08	24.9896	0	0	0	0	0	0	0	0	0
TUK19237912	TUK1923791	2	2	0	45.29	21.5793	0	0	0	1	0	1	0	0	0
TUK19237911	TUK1923791	1	2	0	45.29	21.7815	0	0	0	0	0	0	0	0	0
TUK19249192	TUK1924919	2	1	0	67.42		0	0	0	1	0	1	0	0	0
TUK19277411	TUK1927741	1	2	0	24.58	22.8764	0	0	0	0	0	0	0	0	0
TUK19277412	TUK1927741	2	2	0	24.58	23.4343	0	0	0	0	0	0	0	0	0
TUK19280351	TUK1928035	1	2	0	60.73	27.3497	0	0	0	0	0	0	0	0	0
TUK19280352	TUK1928035	2	2	0	60.73	27.4749	0	0	0	0	0	0	0	0	0
TUK19296172	TUK1929617	2	1	0	71.32	20.8663	0	0	0	0	0	0	0	0	0
TUK19296171	TUK1929617	1	1	0	71.32	22.1659	0	0	0	0	0	0	0	0	0
TUK19330181	TUK1933018	1	2	1	48.82	22.6235	0	0	0	0	0	0	0	0	0
TUK19330182	TUK1933018	2	2	1	48.82	26.2476	0	0	0	0	0	0	0	0	0
TUK19421672	TUK1942167	2	2	0	45.24	23.3984	0	0	0	1	0	1	0	0	0
TUK19421671	TUK1942167	1	2	0	45.24	25.7422	1	0	1	1	0	1	0	0	0
TUK19444241	TUK1944424	1	2	0	53.71	20.5499	0	0	0	0	0	0	0	0	0
TUK19444242	TUK1944424	2	2	0	53.71	23.2254	0	0	0	1	0	1	0	0	0
TUK19460281	TUK1946028	1	2	0	36.05	23.996	0	0	0	0	0	0	0	0	0
TUK19460282	TUK1946028	2	2	0	36.05	31.8047	0	0	0	0	0	0	0	0	0
TUK19475021	TUK1947502	1	1	0	68.6	22.768	0	0	0	1	0	1	0	0	0
TUK19475022	TUK1947502	2	1	0	68.6	23.6837	0	0	0	0	0	0	0	0	0
TUK19489321	TUK1948932	1	1	0	28.04		0	0	0	0	0	0	0	0	0
TUK19492911	TUK1949291	1	2	0	52.36	20.0582	0	0	0	0	0	0	0	0	0
TUK19492912	TUK1949291	2	2	0	52.36	22.7862	0	0	0	1	0	1	0	0	0
TUK19505131	TUK1950513	1	1	1	43.39		0	0	0	0	0	0	0	0	0
TUK19505471	TUK1950547	1	2	0	52.45	25.3982	0	0	0	0	0	0	0	0	0
TUK19505472	TUK1950547	2	2	0	52.45	26.641	0	0	0	0	0	0	0	0	0
TUK19506711	TUK1950671	1	2	0	36.82	22.3047	0	0	0	0	0	0	0	0	0
TUK19506712	TUK1950671	2	2	0	36.82	24.7431	0	0	0	0	0	0	0	0	0
TUK19508252	TUK1950825	2	1	0	68.37	25.4321	0	0	0	1	0	1	0	0	0
TUK19508251	TUK1950825	1	1	0	68.37	28.2298	0	0	0	0	0	0	0	0	0
TUK19537351	TUK1953735	1	2	0	52.85	34.8444	0	0	0	1	0	1	0	0	0
TUK19537352	TUK1953735	2	2	0	52.85	37.6539	1	0	1	0	0	0	0	0	0
TUK19567761	TUK1956776	1	1	1	65.97	32.6543	0	0	0	0	0	0	0	1	1
TUK19567762	TUK1956776	2	1	1	65.97	47.0783	0	0	0	0	0	0	0	0	0
TUK19571012	TUK1957101	2	1	0	21	18.2447	0	0	0	0	0	0	0	0	0
TUK19571011	TUK1957101	1	1	0	21	19.0515	0	0	0	0	0	0	0	0	0
TUK19572982	TUK1957298	2	2	1	46.05		0	0	0	1	0	1	0	0	0
TUK19575342	TUK1957534	2	1	1			0	0	0	0	0	0	0	0	0
TUK19577901	TUK1957790	1	2	0	44.33	18.9899	0	0	0	0	0	0	0	0	0
TUK19577902	TUK1957790	2	2	0	44.33	22.6257	0	0	0	0	1	1	0	0	0
TUK19583692	TUK1958369	2	1	0	48.81		0	0	0	0	0	0	0	0	0
TUK19583691	TUK1958369	1	1	0			0	0	0	0	0	0	0	0	0
TUK19603532	TUK1960353	2	2	0	61.78	24.0055	0	0	0	0	0	0	0	0	0
TUK19603531	TUK1960353	1	2	0	61.78	28.394	0	0	0	0	0	0	0	0	0
TUK19603662	TUK1960366	2	2	0	28.54		0	0	0	0	0	0	0	0	0
TUK19634041	TUK1963404	1	1	0			0	0	0	0	0	0	0	0	0
TUK19634042	TUK1963404	2	1	0			0	0	0	0	0	0	0	0	0
TUK19685272	TUK1968527	2	1	0	24.45		0	0	0	0	0	0	0	0	0
TUK19685271	TUK1968527	1	1	0	24.94		0	0	0	0	0	0	0	0	0
TUK19720272	TUK1972027	2	1	0	20.12	22.5575	0	0	0	0	0	0	0	0	0
TUK19720271	TUK1972027	1	1	0	20.12	23.9753	0	0	0	0	0	0	0	0	0
TUK19736761	TUK1973676	1	1	0	61.2		0	0	0	0	0	0	0	0	0
TUK19736762	TUK1973676	2	1	0	61.2		0	0	0	1	0	1	0	0	0
TUK19743302	TUK1974330	2	2	0	19.71	21.6287	0	0	0	0	0	0	0	0	0
TUK19743301	TUK1974330	1	2	0	19.71	21.8529	0	0	0	0	0	0	0	0	0
TUK19750621	TUK1975062	1	2	1	54.93	22.1714	0	0	0	0	0	0	0	0	0
TUK19750622	TUK1975062	2	2	1	54.93	24.2803	0	0	0	0	0	0	0	0	0
TUK19752971	TUK1975297	1	1	0	39.64		0	0	0	0	0	0	0	0	0
TUK19755412	TUK1975541	2	1	0	56.98	22.2861	0	0	0	0	0	0	0	0	0
TUK19755411	TUK1975541	1	1	0	56.98	22.742	0	0	0	0	0	0	0	0	0
TUK19760042	TUK1976004	2	1	0	55.58	23.5793	0	0	0	0	0	0	0	0	0
TUK19760041	TUK1976004	1	1	0	55.58	25.8458	0	0	0	0	0	0	0	0	0
TUK19873902	TUK1987390	2	2	0	35.26		0	0	0	0	0	0	0	0	0
TUK19898561	TUK1989856	1	1	0	67.69	20.396	0	0	0	1	0	1	0	0	0
TUK19898562	TUK1989856	2	1	0	67.69	24.6402	0	0	0	0	0	0	0	0	0
TUK19898972	TUK1989897	2	1	0	68.84	24.7639	0	0	0	0	0	0	0	0	0
TUK19898971	TUK1989897	1	1	0	68.84	24.9211	0	0	0	0	1	1	0	0	0
TUK19922742	TUK1992274	2	1	0	32.41	18.2399	0	0	0	0	0	0	0	0	0
TUK19922741	TUK1992274	1	1	0	32.41	18.3646	0	0	0	0	0	0	0	0	0
TUK19922961	TUK1992296	1	1	1	28.71	23.4979	0	0	0	0	0	0	0	0	0
TUK19922962	TUK1992296	2	1	1	28.71	23.8624	0	0	0	0	0	0	0	0	0
TUK19938221	TUK1993822	1	2	0	53.77	24.1672	0	0	0	0	0	0	0	0	0
TUK19938222	TUK1993822	2	2	0	53.77	31.6346	0	0	0	0	0	0	0	0	0
TUK19966011	TUK1996601	1	1	0	41.22	21.7784	0	0	0	0	0	0	0	0	0
TUK19966012	TUK1996601	2	1	0	41.22	22.719	0	0	0	0	0	0	0	0	0
TUK19972472	TUK1997247	2	1	1	24.47		0	0	0	0	0	0	0	0	0
TUK19978681	TUK1997868	1	1	0	45.26	21.7923	0	0	0	0	0	0	0	0	0
TUK19978682	TUK1997868	2	1	0	45.26	23.9521	0	0	0	0	0	0	0	0	0
TUK19999332	TUK1999933	2	2	0	33.16	20.9727	0	0	0	0	0	0	0	0	0
TUK19999331	TUK1999933	1	2	0	33.16	21.1194	0	0	0	0	0	0	0	0	0
TUK20025381	TUK2002538	1	1	0	20.24	20.5326	0	0	0	0	0	0	0	0	0
TUK20025382	TUK2002538	2	1	0	20.24	23.2748	0	0	0	0	0	0	0	0	0
TUK20026171	TUK2002617	1	2	0	28.01	20.2664	0	0	0	0	0	0	0	0	0
TUK20026172	TUK2002617	2	2	0	28.01	21.7274	0	0	0	0	0	0	0	0	0
TUK20032102	TUK2003210	2	1	0	27.87		0	0	0	0	0	0	0	0	0
TUK20032101	TUK2003210	1	1	0			0	0	0	0	0	0	0	0	0
TUK20060701	TUK2006070	1	2	0	25.48	20.5235	0	0	0	0	0	0	0	0	0
TUK20060702	TUK2006070	2	2	0	25.48	23.533	0	0	0	0	0	0	0	0	0
TUK20078401	TUK2007840	1	2	0	41.92	21.4465	0	0	0	0	0	0	0	0	0
TUK20078402	TUK2007840	2	2	0	41.92	21.9358	0	0	0	0	0	0	0	0	0
TUK20092882	TUK2009288	2	1	0	77.39	23.6234	0	0	0	0	0	0	0	0	0
TUK20092881	TUK2009288	1	1	0	77.39	24.1787	0	0	0	0	0	0	0	0	0
TUK20146231	TUK2014623	1	2	0	49.14	24.6355	0	0	0	0	0	0	0	0	0
TUK20146232	TUK2014623	2	2	0	49.14	26.358	0	0	0	0	0	0	0	0	0
TUK20156321	TUK2015632	1	1	0	52.63	26.8344	0	0	0	1	0	1	0	0	0
TUK20156322	TUK2015632	2	1	0	52.63	33.8704	0	0	0	0	0	0	0	0	0
TUK20162962	TUK2016296	2	2	0	35.71	21.8195	0	0	0	0	0	0	0	0	0
TUK20162961	TUK2016296	1	2	0	35.71	27.1484	0	0	0	0	0	0	0	0	0
TUK20185821	TUK2018582	1	2	0	44.08	20.619	0	0	0	0	0	0	0	0	0
TUK20185822	TUK2018582	2	2	0	44.08	22.3846	0	0	0	0	0	0	0	0	0
TUK20186872	TUK2018687	2	2	0	57.49	22.8243	0	0	0	1	0	1	0	0	0
TUK20186871	TUK2018687	1	2	0	57.49	28.0967	0	0	0	1	0	1	0	0	0
TUK20209981	TUK2020998	1	1	1	28.49		0	0	0	0	0	0	0	0	0
TUK20209982	TUK2020998	2	1	1	28.49		0	0	0	0	0	0	0	0	0
TUK20220082	TUK2022008	2	2	0	51.51	25.6387	0	0	0	0	0	0	0	0	0
TUK20220081	TUK2022008	1	2	0	51.51	30.9418	0	0	0	0	0	0	0	0	0
TUK20233042	TUK2023304	2	1	0	50.18	30.1194	0	0	0	0	0	0	0	0	0
TUK20233041	TUK2023304	1	1	0	50.18	36.6969	0	0	0	1	0	1	0	0	0
TUK20236462	TUK2023646	2	2	0	47.98	25.2808	0	0	0	0	0	0	0	0	0
TUK20236461	TUK2023646	1	2	0	47.98	31.4804	0	0	0	0	0	0	0	0	0
TUK20271701	TUK2027170	1	1	0	29.52	19.6641	0	0	0	0	0	0	0	0	0
TUK20271702	TUK2027170	2	1	0	29.52	20.6371	0	0	0	0	0	0	0	0	0
TUK20288011	TUK2028801	1	2	0	49.14	24.6914	0	0	0	0	0	0	0	0	0
TUK20288012	TUK2028801	2	2	0	49.14	33.2417	0	0	0	1	0	1	0	0	0
TUK20305101	TUK2030510	1	1	0	37.38	20.7057	0	0	0	0	0	0	0	0	0
TUK20305102	TUK2030510	2	1	0	37.38	22.6004	0	0	0	0	0	0	0	0	0
TUK20308461	TUK2030846	1	1	0	53.17		0	0	0	1	0	1	0	0	0
TUK20308462	TUK2030846	2	1	0	53.17		0	0	0	1	0	1	0	0	0
TUK20324081	TUK2032408	1	1	0			0	0	0	0	0	0	0	0	0
TUK20324082	TUK2032408	2	1	0			0	0	0	0	0	0	0	0	0
TUK20354862	TUK2035486	2	1	1	53.9	27.9746	0	0	0	0	0	0	0	0	0
TUK20354861	TUK2035486	1	1	1	53.9	32.8584	0	0	0	0	0	0	0	0	0
TUK20376411	TUK2037641	1	2	0	44.69	36.5771	0	0	0	0	0	0	0	0	0
TUK20376412	TUK2037641	2	2	0	44.69	38.322	0	0	0	0	0	0	0	0	0
TUK20417182	TUK2041718	2	2	0	57.89	23.9293	0	0	0	0	0	0	0	0	0
TUK20417181	TUK2041718	1	2	0	57.89	28.7052	0	0	0	0	0	0	0	0	0
TUK20437522	TUK2043752	2	1	0	23.18	22.7983	0	0	0	0	0	0	0	0	0
TUK20437521	TUK2043752	1	1	0	23.18	23.3204	0	0	0	0	0	0	0	0	0
TUK20442431	TUK2044243	1	1	0			0	0	0	0	0	0	0	0	0
TUK20442432	TUK2044243	2	1	0			0	0	0	0	0	0	0	0	0
TUK20455401	TUK2045540	1	1	0	48.2		0	0	0	0	0	0	0	0	0
TUK20455402	TUK2045540	2	1	0	48.2		0	0	0	0	0	0	0	0	0
TUK20467771	TUK2046777	1	1	0	63.54	21.6333	0	0	0	0	0	0	0	0	0
TUK20467772	TUK2046777	2	1	0	63.54	22.1226	0	0	0	0	0	0	0	0	0
TUK20475281	TUK2047528	1	1	0	21.69		0	0	0	0	0	0	0	0	0
TUK20475282	TUK2047528	2	1	0	21.69		0	0	0	0	0	0	0	0	0
TUK20489111	TUK2048911	1	1	0	26.57	18.6166	0	0	0	0	0	0	0	0	0
TUK20489112	TUK2048911	2	1	0	26.57	18.8737	0	0	0	0	0	0	0	0	0
TUK20503262	TUK2050326	2	1	0	59.87	26.2566	0	0	0	0	0	0	0	0	0
TUK20503261	TUK2050326	1	1	0	59.87	27.2658	0	0	0	0	0	0	0	0	0
TUK20503901	TUK2050390	1	1	0	34.56	21.1827	0	0	0	0	0	0	0	0	0
TUK20503902	TUK2050390	2	1	0	34.56	21.3704	0	0	0	0	0	0	0	0	0
TUK20521421	TUK2052142	1	1	0	61.31		0	0	0	0	0	0	0	0	0
TUK20521422	TUK2052142	2	1	0	61.36		0	0	0	0	0	0	0	0	0
TUK20545682	TUK2054568	2	2	0	57.96	20.1362	0	0	0	0	0	0	0	0	0
TUK20545681	TUK2054568	1	2	0	57.96	35.3767	0	0	0	0	0	0	0	0	0
TUK20546322	TUK2054632	2	2	0	49.64	23.7188	0	0	0	1	0	1	0	0	0
TUK20546321	TUK2054632	1	2	0	49.64	23.8786	0	0	0	1	0	1	0	0	0
TUK20547501	TUK2054750	1	1	0	33.85	28.7681	0	0	0	0	0	0	0	0	0
TUK20547502	TUK2054750	2	1	0	33.85	30.138	0	0	0	0	0	0	0	0	0
TUK20563121	TUK2056312	1	2	0	71.45	26.3702	0	0	0	1	0	1	0	0	0
TUK20563122	TUK2056312	2	2	0	71.45	28.4799	0	0	0	0	0	0	0	0	0
TUK20564601	TUK2056460	1	1	0	40.37	23.0734	0	0	0	0	0	0	0	0	0
TUK20564602	TUK2056460	2	1	0	40.37	23.0734	0	0	0	0	0	0	0	0	0
TUK20571821	TUK2057182	1	1	0	54.73	29.8187	0	0	0	0	0	0	0	0	0
TUK20571822	TUK2057182	2	1	0	54.73	31.8877	0	0	0	0	0	0	0	0	0
TUK20577831	TUK2057783	1	1	0	46.36		0	0	0	0	0	0	0	0	0
TUK20577832	TUK2057783	2	1	0	46.36		0	0	0	0	0	0	0	0	0
TUK20584332	TUK2058433	2	2	0	57.86	23.6559	1	0	1	0	0	0	0	0	0
TUK20584331	TUK2058433	1	2	0	57.86	30.118	0	0	0	0	0	0	0	0	0
TUK20603121	TUK2060312	1	1	0	46.42	23.5454	0	0	0	0	0	0	0	0	0
TUK20603122	TUK2060312	2	1	0	46.42	28.9282	0	0	0	0	0	0	0	0	0
TUK20639491	TUK2063949	1	2	0	67.5	25.6055	0	0	0	0	0	0	0	0	0
TUK20639492	TUK2063949	2	2	0	67.5	25.6055	0	0	0	0	0	0	0	0	0
TUK20664592	TUK2066459	2	1	0	48.53		0	0	0	1	0	1	0	0	0
TUK20666461	TUK2066646	1	1	0	73.79	29.883	0	0	0	0	0	0	0	0	0
TUK20666462	TUK2066646	2	1	0	73.79	31.8025	0	0	0	0	0	0	0	0	0
TUK20697121	TUK2069712	1	1	0	67.64		0	0	0	0	0	0	0	0	0
TUK20697122	TUK2069712	2	1	0	67.64		0	0	0	0	0	0	0	0	0
TUK20708972	TUK2070897	2	1	0	61.57	26.7871	0	0	0	0	0	0	0	0	0
TUK20708971	TUK2070897	1	1	0	61.57	34.7635	0	0	0	1	0	1	1	1	1
TUK20711852	TUK2071185	2	2	0	47.07	23.0529	0	0	0	1	0	1	0	0	0
TUK20711851	TUK2071185	1	2	0	47.07	26.0078	0	0	0	0	0	0	0	0	0
TUK20734981	TUK2073498	1	2	0	45.34	19.3337	0	0	0	0	0	0	0	0	0
TUK20734982	TUK2073498	2	2	0	45.34	24.4646	0	0	0	0	0	0	0	0	0
TUK20747181	TUK2074718	1	2	0	60.95	27.1846	0	0	0	0	0	0	0	1	1
TUK20747182	TUK2074718	2	2	0	60.95	28.311	0	0	0	1	0	1	0	0	0
TUK20752511	TUK2075251	1	1	0	59.12	20.7988	0	0	0	0	0	0	0	0	0
TUK20752512	TUK2075251	2	1	0	59.12	22.5781	0	0	0	0	0	0	0	0	0
TUK20772832	TUK2077283	2	1	0	29.35	25.5859	0	0	0	0	0	0	0	0	0
TUK20772831	TUK2077283	1	1	0	29.35	26.8359	0	0	0	0	0	0	0	0	0
TUK20824372	TUK2082437	2	2	0	39.94	21.4305	0	0	0	0	0	0	0	0	0
TUK20824371	TUK2082437	1	2	0	39.94	25.2342	0	0	0	0	0	0	0	0	0
TUK20832912	TUK2083291	2	2	0	48.46	23.472	0	0	0	0	0	0	0	0	0
TUK20832911	TUK2083291	1	2	0	48.46	40.1991	0	0	0	0	0	0	0	0	0
TUK20894651	TUK2089465	1	1	0	64		0	0	0	1	0	1	0	0	0
TUK20894652	TUK2089465	2	1	0	64		0	0	0	1	0	1	0	0	0
TUK20977591	TUK2097759	1	2	0	61.76	24.3902	0	0	0	0	0	0	0	0	0
TUK20977592	TUK2097759	2	2	0	61.76	26.6805	0	0	0	0	0	0	0	0	0
TUK20996612	TUK2099661	2	2	1	38.1	27.3192	0	0	0	0	0	0	0	0	0
TUK20996611	TUK2099661	1	2	1	38.1	28.9946	0	0	0	0	0	0	0	0	0
TUK21085061	TUK2108506	1	1	0			0	0	0	0	0	0	0	0	0
TUK21085062	TUK2108506	2	1	0			0	0	0	0	0	0	0	0	0
TUK21090991	TUK2109099	1	1	1	41.09	25.9979	0	0	0	0	0	0	0	0	0
TUK21090992	TUK2109099	2	1	1	41.09	29.2114	0	0	0	0	0	0	0	0	0
TUK21098701	TUK2109870	1	1	0	50.27	20.4224	0	0	0	0	0	0	0	0	0
TUK21098702	TUK2109870	2	1	0	50.27	21.1927	0	0	0	0	0	0	0	0	0
TUK21109732	TUK2110973	2	2	0	51.01	19.5776	0	0	0	0	0	0	0	0	0
TUK21109731	TUK2110973	1	2	0	51.01	24.3836	0	0	0	0	0	0	0	0	0
TUK21131181	TUK2113118	1	1	0	52.05	28.203	0	0	0	0	0	0	0	0	0
TUK21131182	TUK2113118	2	1	0	52.05	30.1353	0	0	0	0	0	0	0	0	0
TUK21169831	TUK2116983	1	1	0	30.38	20.4825	0	0	0	0	0	0	0	0	0
TUK21169832	TUK2116983	2	1	0	30.38	21.6029	0	0	0	1	0	1	0	0	0
TUK21183511	TUK2118351	1	1	0	31.41	31.3105	0	0	0	0	0	0	0	0	0
TUK21183512	TUK2118351	2	1	0	31.41	31.9838	0	0	0	0	0	0	0	0	0
TUK21192721	TUK2119272	1	1	0	42.56	23.0646	0	0	0	0	0	0	0	0	0
TUK21192722	TUK2119272	2	1	0	42.56	23.9922	0	0	0	0	0	0	0	0	0
TUK21211251	TUK2121125	1	2	0	39.59	21.6477	0	0	0	0	0	0	0	0	0
TUK21211252	TUK2121125	2	2	0	39.59	28.9965	0	0	0	0	0	0	0	0	0
TUK21214231	TUK2121423	1	2	0	36.59	24.39	0	0	0	0	0	0	0	0	0
TUK21214232	TUK2121423	2	2	0	36.59	24.5281	0	0	0	0	0	0	0	0	0
TUK21223621	TUK2122362	1	2	0	55.35	21.2955	0	0	0	0	0	0	0	0	0
TUK21223622	TUK2122362	2	2	0	55.35	23.3135	0	0	0	0	0	0	0	0	0
TUK21244242	TUK2124424	2	2	0	67.37	22.2456	0	0	0	0	0	0	0	0	0
TUK21244241	TUK2124424	1	2	0	67.37	22.4432	0	0	0	1	0	1	0	0	0
TUK21258891	TUK2125889	1	1	1	43.71		0	0	0	0	0	0	0	0	0
TUK21258892	TUK2125889	2	1	1	43.71		0	0	0	0	0	0	0	0	0
TUK21273222	TUK2127322	2	2	0	53.45		0	0	0	0	0	0	0	0	0
TUK21273221	TUK2127322	1	2	1			0	0	0	0	0	0	0	0	0
TUK21273752	TUK2127375	2	2	1	48.63	26.7968	0	0	0	0	0	0	0	0	0
TUK21273751	TUK2127375	1	2	1	48.63	30.5909	0	0	0	0	0	0	0	0	0
TUK21276091	TUK2127609	1	2	0	45.11	17.9089	0	0	0	0	0	0	0	0	0
TUK21276092	TUK2127609	2	2	0	45.11	24.6097	0	0	0	0	0	0	0	0	0
TUK21285152	TUK2128515	2	1	0	41.09	23.6491	0	0	0	0	0	0	0	0	0
TUK21285151	TUK2128515	1	1	0	41.09	34.1302	0	0	0	0	0	0	0	0	0
TUK21333231	TUK2133323	1	1	0	58.2		0	0	0	0	0	0	0	0	0
TUK21333232	TUK2133323	2	1	0	58.2		0	0	0	0	0	0	0	0	0
TUK21393711	TUK2139371	1	2	0	52.8	24.2248	0	0	0	0	0	0	0	0	0
TUK21393712	TUK2139371	2	2	0	52.8	27.5391	0	0	0	0	0	0	0	0	0
TUK21405621	TUK2140562	1	1	0	39.94		0	0	0	0	0	0	0	0	0
TUK21405622	TUK2140562	2	1	0	39.94		0	0	0	0	0	0	0	0	0
TUK21413722	TUK2141372	2	1	1	32.49	27.4145	0	0	0	0	0	0	0	0	0
TUK21413721	TUK2141372	1	1	1	32.49	29.132	0	0	0	0	0	0	0	0	0
TUK21424922	TUK2142492	2	2	0	39.16	23.2485	0	0	0	0	0	0	0	0	0
TUK21424921	TUK2142492	1	2	0	39.16	34.4742	0	0	0	0	0	0	0	0	0
TUK21451551	TUK2145155	1	1	0	21.89	22.7646	0	0	0	0	0	0	0	0	0
TUK21451552	TUK2145155	2	1	0	21.89	25.1126	0	0	0	0	0	0	0	0	0
TUK21458631	TUK2145863	1	1	0	54.17		0	0	0	1	0	1	0	0	0
TUK21458632	TUK2145863	2	1	0	54.17		0	0	0	0	0	0	0	0	0
TUK21460642	TUK2146064	2	1	1	51.9	27.6951	0	0	0	0	0	0	0	0	0
TUK21460641	TUK2146064	1	1	1	51.9	30.3683	0	0	0	0	0	0	0	0	0
TUK21466022	TUK2146602	2	1	0	69.54	26.1719	0	0	0	0	0	0	0	0	0
TUK21466021	TUK2146602	1	1	0	69.54	29.6052	0	0	0	0	0	0	0	0	0
TUK21467761	TUK2146776	1	1	0	16.4		0	0	0	0	0	0	0	0	0
TUK21467762	TUK2146776	2	1	0	16.4		0	0	0	0	0	0	0	0	0
TUK21469111	TUK2146911	1	2	0	67.14	23.7118	0	0	0	1	0	1	0	0	0
TUK21469112	TUK2146911	2	2	0	67.14	27.1416	0	0	0	0	0	0	0	0	0
TUK21472251	TUK2147225	1	1	0	40.54	27.4656	0	0	0	0	0	0	0	0	0
TUK21472252	TUK2147225	2	1	0	40.54	35.0699	0	0	0	0	0	0	0	0	0
TUK21484261	TUK2148426	1	1	0	49.35		0	0	0	0	0	0	0	0	0
TUK21484262	TUK2148426	2	1	0	49.35		0	0	0	0	0	0	0	0	0
TUK21485242	TUK2148524	2	1	0	24.71	19.0953	0	0	0	0	0	0	0	0	0
TUK21485241	TUK2148524	1	1	0	24.71	20.4182	0	0	0	0	0	0	0	0	0
TUK21516091	TUK2151609	1	1	0	39.28	29.397	0	0	0	0	0	0	0	0	0
TUK21516092	TUK2151609	2	1	0	39.28	30.4506	0	0	0	0	0	0	0	0	0
TUK21523631	TUK2152363	1	1	0	24.58		0	0	0	0	0	0	0	0	0
TUK21523632	TUK2152363	2	1	0	24.58		0	0	0	0	0	0	0	0	0
TUK21533591	TUK2153359	1	2	0	52.36	20.9376	0	0	0	0	0	0	0	0	0
TUK21533592	TUK2153359	2	2	0	52.36	23.8787	0	0	0	0	0	0	0	0	0
TUK21545731	TUK2154573	1	1	0	45.35		0	0	0	0	0	0	0	0	0
TUK21545732	TUK2154573	2	1	0	45.35		0	0	0	0	0	0	0	0	0
TUK21580842	TUK2158084	2	1	0	52.34	31.8393	0	0	0	0	0	0	0	0	0
TUK21580841	TUK2158084	1	1	0	52.34	32.9352	0	0	0	0	0	0	0	0	0
TUK21591962	TUK2159196	2	1	0	62.79	34.611	0	0	0	1	0	1	0	0	0
TUK21591961	TUK2159196	1	1	0	62.79	38.1641	0	0	0	0	0	0	1	0	1
TUK21600992	TUK2160099	2	2	0	38.62		0	0	0	0	0	0	0	0	0
TUK21600991	TUK2160099	1	2	0			0	0	0	0	0	0	0	0	0
TUK21607682	TUK2160768	2	1	0	24.17	25.4603	0	0	0	0	0	0	0	0	0
TUK21607681	TUK2160768	1	1	0	24.17	32.6319	0	0	0	0	0	0	0	0	0
TUK21675881	TUK2167588	1	2	0	70.75	29.0914	0	0	0	1	0	1	0	0	0
TUK21675882	TUK2167588	2	2	0	70.75	37.7297	0	0	0	1	0	1	0	0	0
TUK21687442	TUK2168744	2	2	0	41.21	17.6953	0	0	0	0	0	0	0	0	0
TUK21687441	TUK2168744	1	2	0	41.21	21.5668	0	0	0	0	0	0	0	0	0
TUK21696001	TUK2169600	1	2	0	50.12	23.0799	0	0	0	0	0	0	0	0	0
TUK21696002	TUK2169600	2	2	0	50.12	23.2249	0	0	0	0	0	0	0	0	0
TUK21704981	TUK2170498	1	1	0	66.7	26.406	0	0	0	0	0	0	0	0	0
TUK21704982	TUK2170498	2	1	0	66.7	27.6959	0	0	0	0	0	0	0	0	0
TUK21715432	TUK2171543	2	2	1	41.2	19.8839	0	0	0	0	0	0	0	0	0
TUK21715431	TUK2171543	1	2	1	41.2	20.2553	0	0	0	0	0	0	0	0	0
TUK21746891	TUK2174689	1	2	0	65.2	25.8766	0	0	0	0	0	0	0	0	0
TUK21746892	TUK2174689	2	2	0	65.2	26.5966	0	0	0	0	0	0	0	0	0
TUK21748631	TUK2174863	1	2	0	33.82	29.3781	0	0	0	0	0	0	0	0	0
TUK21748632	TUK2174863	2	2	0	33.82	42.4825	0	1	1	0	0	0	0	0	0
TUK21751881	TUK2175188	1	1	0	54.48		0	0	0	0	0	0	0	0	0
TUK21756331	TUK2175633	1	1	0	64.02	42.1484	0	0	0	0	0	0	0	0	0
TUK21756332	TUK2175633	2	1	0	64.02	47.7434	0	0	0	0	0	0	0	0	0
TUK21773691	TUK2177369	1	2	0	33.1	17.3465	0	0	0	0	0	0	0	0	0
TUK21773692	TUK2177369	2	2	0	33.1	21.5645	0	0	0	0	0	0	0	0	0
TUK21785961	TUK2178596	1	2	0	70.65	21.1677	0	0	0	0	0	0	0	0	0
TUK21785962	TUK2178596	2	2	0	70.65	27.3439	0	0	0	0	0	0	0	0	0
TUK21790862	TUK2179086	2	2	0	50.02	20.6084	0	0	0	0	0	0	0	0	0
TUK21790861	TUK2179086	1	2	0	50.02	22.3522	0	0	0	0	0	0	0	0	0
TUK21804611	TUK2180461	1	2	0	31.51	21.3495	0	0	0	0	0	0	0	0	0
TUK21804612	TUK2180461	2	2	0	31.51	24.4862	0	0	0	0	0	0	0	0	0
TUK21860991	TUK2186099	1	1	0	50.41	18.0232	0	0	0	0	0	0	0	0	0
TUK21860992	TUK2186099	2	1	0	50.41	24.231	0	0	0	0	0	0	0	0	0
TUK21865651	TUK2186565	1	1	0	44.04	18.8953	0	0	0	0	0	0	0	0	0
TUK21865652	TUK2186565	2	1	0	44.04	20.1798	0	0	0	0	0	0	0	0	0
TUK21888182	TUK2188818	2	1	0	61.56	20.4313	0	0	0	1	0	1	0	0	0
TUK21888181	TUK2188818	1	1	0	61.56	26.0933	0	0	0	1	0	1	0	0	0
TUK21893632	TUK2189363	2	1	0	51.33	21.4159	0	0	0	0	0	0	0	0	0
TUK21893631	TUK2189363	1	1	0	51.33	24.1672	0	0	0	0	0	0	0	0	0
TUK21896872	TUK2189687	2	2	0	62.98	23.7056	0	0	0	0	0	0	0	0	0
TUK21896871	TUK2189687	1	2	0	62.98	25.3396	0	0	0	0	0	0	0	0	0
TUK21901971	TUK2190197	1	1	0	59.44	19.6143	0	0	0	0	0	0	0	0	0
TUK21901972	TUK2190197	2	1	0	59.44	21.7133	0	0	0	0	0	0	0	0	0
TUK21951571	TUK2195157	1	2	0			0	0	0	0	0	0	0	0	0
TUK21956541	TUK2195654	1	1	0	69.59	22.9398	0	0	0	0	0	0	0	0	0
TUK21956542	TUK2195654	2	1	0	69.59	27.0552	0	0	0	0	0	0	0	0	0
TUK21956971	TUK2195697	1	2	0	70.16	24.7111	0	0	0	0	0	0	0	0	0
TUK21956972	TUK2195697	2	2	0	70.16	29.8855	0	0	0	0	0	0	0	0	0
TUK21977402	TUK2197740	2	1	0	62.01	22.4723	0	0	0	0	0	0	0	0	0
TUK21977401	TUK2197740	1	1	0	62.01	23.858	0	1	1	0	0	0	0	1	1
TUK22032041	TUK2203204	1	1	0	61.69	21.9261	0	0	0	0	0	0	0	0	0
TUK22032042	TUK2203204	2	1	0	61.69	26.0146	0	0	0	0	0	0	0	0	0
TUK22037711	TUK2203771	1	1	0	63.57	26.0318	0	0	0	0	0	0	0	0	0
TUK22037712	TUK2203771	2	1	0	63.57	26.8923	0	0	0	0	0	0	0	0	0
TUK22048532	TUK2204853	2	1	0	60.78	28.5945	0	0	0	0	0	0	0	0	0
TUK22048531	TUK2204853	1	1	0	60.78	31.8194	0	0	0	0	0	0	0	0	0
TUK22072361	TUK2207236	1	2	0			0	0	0	0	0	0	0	0	0
TUK22072991	TUK2207299	1	1	0	60.77	22.6034	0	0	0	0	0	0	0	0	0
TUK22072992	TUK2207299	2	1	0	60.77	25.0016	0	0	0	1	0	1	0	0	0
TUK22074441	TUK2207444	1	2	0	52.81	23.391	0	0	0	0	0	0	0	0	0
TUK22074442	TUK2207444	2	2	0	52.81	24.0432	0	0	0	0	0	0	0	0	0
TUK22077951	TUK2207795	1	1	0	53.14	21.8314	0	0	0	0	0	0	0	0	0
TUK22077952	TUK2207795	2	1	0	53.14	22.8	0	0	0	0	0	0	0	0	0
TUK22090621	TUK2209062	1	1	0	57.33	23.3681	0	0	0	0	0	0	0	0	0
TUK22090622	TUK2209062	2	1	0	57.33	25.7211	0	0	0	0	0	0	0	0	0
TUK22099731	TUK2209973	1	1	0	71.39	20.4467	0	0	0	0	0	0	1	0	1
TUK22099732	TUK2209973	2	1	0	71.39	22.6003	0	0	0	0	0	0	0	0	0
TUK22147622	TUK2214762	2	1	0	68.67	27.5668	0	0	0	0	0	0	0	0	0
TUK22147621	TUK2214762	1	1	0	68.67	27.9052	0	0	0	0	0	0	0	0	0
TUK22217131	TUK2221713	1	2	0	37.19	24.341	0	0	0	0	0	0	0	0	0
TUK22217132	TUK2221713	2	2	0	37.19	31.3543	0	0	0	1	0	1	0	0	0
TUK22220401	TUK2222040	1	1	0	56.2		0	0	0	0	0	0	0	0	0
TUK22220402	TUK2222040	2	1	0	56.2		0	0	0	0	0	0	0	0	0
TUK22248981	TUK2224898	1	1	0	59.34	24.0533	0	0	0	0	0	0	0	0	0
TUK22248982	TUK2224898	2	1	0	59.34	25.374	0	0	0	1	0	1	0	0	0
TUK22260251	TUK2226025	1	1	0	32.37	24.315	0	0	0	0	0	0	0	0	0
TUK22260252	TUK2226025	2	1	0	32.37	24.9559	0	0	0	0	0	0	0	0	0
TUK22286151	TUK2228615	1	1	0	27.66		0	0	0	0	0	0	0	0	0
TUK22286152	TUK2228615	2	1	0	27.66		0	0	0	0	0	0	0	0	0
TUK22303252	TUK2230325	2	2	0	49.58	20.1733	0	0	0	1	0	1	0	0	0
TUK22303251	TUK2230325	1	2	0	49.58	25.203	0	0	0	0	0	0	0	0	0
TUK22305731	TUK2230573	1	2	0	36.64		0	0	0	0	0	0	0	0	0
TUK22305732	TUK2230573	2	2	0	36.64		0	0	0	0	0	0	0	0	0
TUK22308712	TUK2230871	2	2	0	60.29	23.2577	0	0	0	0	0	0	0	0	0
TUK22308711	TUK2230871	1	2	0	60.29	25.7026	0	0	0	0	0	0	0	0	0
TUK22324302	TUK2232430	2	1	0	38.77		0	0	0	0	0	0	0	0	0
TUK22331282	TUK2233128	2	2	1	68.3	21.1095	0	0	0	0	0	0	0	1	1
TUK22331281	TUK2233128	1	2	1	68.3	27.8706	0	0	0	0	0	0	0	1	1
TUK22332481	TUK2233248	1	2	0	32.71	20.4783	0	0	0	0	0	0	0	0	0
TUK22332482	TUK2233248	2	2	0	32.71	24.6835	0	0	0	0	0	0	0	0	0
TUK22334031	TUK2233403	1	1	0	53.9	31.6032	1	0	1	0	0	0	0	0	0
TUK22334032	TUK2233403	2	1	0	53.9	35.9441	1	0	1	0	0	0	0	0	0
TUK22352451	TUK2235245	1	2	0	54.33	18.8026	0	0	0	0	0	0	0	0	0
TUK22352452	TUK2235245	2	2	0	54.33	20.8355	0	0	0	0	0	0	0	0	0
TUK22363062	TUK2236306	2	2	0	50.8	19.9223	0	0	0	0	0	0	0	0	0
TUK22363061	TUK2236306	1	2	0	50.79	23.0332	0	0	0	0	0	0	0	0	0
TUK22370211	TUK2237021	1	2	0	56.83	32.6871	0	0	0	1	0	1	0	0	0
TUK22370212	TUK2237021	2	2	0	56.83	37.9515	0	0	0	1	0	1	0	0	0
TUK22374281	TUK2237428	1	2	0	74.17	22.8104	0	0	0	0	0	0	0	0	0
TUK22374282	TUK2237428	2	2	0	74.17	27.6492	0	0	0	0	0	0	0	0	0
TUK22375811	TUK2237581	1	1	0	21.23		0	0	0	0	0	0	0	0	0
TUK22375812	TUK2237581	2	1	0	21.23		0	0	0	0	0	0	0	0	0
TUK22408281	TUK2240828	1	1	0			0	0	0	0	0	0	1	0	1
TUK22408282	TUK2240828	2	1	0			0	0	0	0	0	0	0	0	0
TUK22468341	TUK2246834	1	1	0	52.68		0	0	0	0	0	0	1	0	1
TUK22468342	TUK2246834	2	1	0	52.68		0	0	0	0	0	0	0	0	0
TUK22478942	TUK2247894	2	1	0	38.3		0	0	0	0	0	0	0	0	0
TUK22486321	TUK2248632	1	1	0	68.37		0	0	0	0	0	0	0	0	0
TUK22494322	TUK2249432	2	2	0	21.65	21.2739	0	0	0	0	0	0	0	0	0
TUK22494321	TUK2249432	1	2	0	21.65	21.8106	0	0	0	0	0	0	0	0	0
TUK22531362	TUK2253136	2	1	0	48.45	24.9559	0	0	0	0	0	0	0	0	0
TUK22531361	TUK2253136	1	1	0	48.45	25.7643	0	0	0	0	0	0	1	0	1
TUK22532212	TUK2253221	2	1	0	33.52		0	0	0	0	0	0	0	0	0
TUK22532211	TUK2253221	1	1	0	33.61		0	0	0	0	0	0	0	0	0
TUK22547912	TUK2254791	2	2	0	24.62	22.7365	0	0	0	0	0	0	0	0	0
TUK22547911	TUK2254791	1	2	0	24.62	24.7133	0	0	0	0	0	0	0	0	0
TUK22564331	TUK2256433	1	1	1	52.04		0	0	0	0	0	0	0	0	0
TUK22564332	TUK2256433	2	1	1	52.04		0	0	0	0	0	0	0	0	0
TUK22568752	TUK2256875	2	1	0	42.51	23.3706	0	0	0	0	0	0	0	0	0
TUK22568751	TUK2256875	1	1	0	42.51	25.8478	0	0	0	0	0	0	0	0	0
TUK22578911	TUK2257891	1	2	0	32.17	20.3402	0	0	0	0	0	0	0	0	0
TUK22578912	TUK2257891	2	2	0	32.17	20.9325	0	0	0	0	0	0	0	0	0
TUK22587091	TUK2258709	1	1	0	63.49	33.1678	0	0	0	0	0	0	0	1	1
TUK22587092	TUK2258709	2	1	0	63.49	37.3521	0	0	0	0	0	0	0	0	0
TUK22588821	TUK2258882	1	2	0	40.07	23.5185	0	0	0	0	0	0	0	0	0
TUK22588822	TUK2258882	2	2	0	40.07	29.7656	0	0	0	0	0	0	0	0	0
TUK22599191	TUK2259919	1	1	0	51.85	23.5828	0	0	0	0	0	0	0	0	0
TUK22599192	TUK2259919	2	1	0	51.85	25.3154	0	0	0	0	0	0	0	0	0
TUK22614942	TUK2261494	2	1	0	66.61	25.5076	0	0	0	0	0	0	0	0	0
TUK22614941	TUK2261494	1	1	0	66.61	28.9062	0	0	0	0	0	0	0	0	0
TUK22639601	TUK2263960	1	1	0	51.63	28.9634	0	0	0	1	0	1	0	0	0
TUK22639602	TUK2263960	2	1	0	51.63	29.9597	0	0	0	1	0	1	0	0	0
TUK22675101	TUK2267510	1	1	0	59.61	24.4014	0	1	1	0	0	0	0	0	0
TUK22675102	TUK2267510	2	1	0	59.61	25.3575	0	0	0	0	0	0	0	0	0
TUK22693522	TUK2269352	2	2	0	27.56	22.9118	0	0	0	0	0	0	0	0	0
TUK22693521	TUK2269352	1	2	0	27.56	40.1077	0	0	0	0	0	0	0	0	0
TUK22747941	TUK2274794	1	2	0			0	0	0	0	0	0	0	0	0
TUK22756311	TUK2275631	1	1	0	22.46		0	0	0	0	0	0	0	0	0
TUK22756312	TUK2275631	2	1	0	22.46		0	0	0	0	0	0	0	0	0
TUK22815641	TUK2281564	1	1	0	68.92	21.5492	0	0	0	0	0	0	0	0	0
TUK22815642	TUK2281564	2	1	0	68.92	23.4375	0	0	0	0	0	0	0	0	0
TUK22821261	TUK2282126	1	1	0	53	21.4509	0	0	0	0	0	0	0	0	0
TUK22821262	TUK2282126	2	1	0	53	23.0148	0	0	0	0	0	0	0	0	0
TUK22846541	TUK2284654	1	1	0	23.2		0	0	0	0	0	0	0	0	0
TUK22846542	TUK2284654	2	1	0	23.2		0	0	0	0	0	0	0	0	0
TUK22858611	TUK2285861	1	1	0	38.65		0	0	0	0	0	0	0	0	0
TUK22869221	TUK2286922	1	2	0	53.89		0	0	0	0	0	0	0	0	0
TUK22869222	TUK2286922	2	2	0	53.89		0	0	0	0	0	0	0	0	0
TUK22871512	TUK2287151	2	1	0	58.98	20.2812	0	0	0	0	0	0	0	0	0
TUK22871511	TUK2287151	1	1	0	58.98	21.5684	0	0	0	0	0	0	0	0	0
TUK22872071	TUK2287207	1	1	0	67.64	17.5486	0	0	0	0	0	0	0	0	0
TUK22872072	TUK2287207	2	1	0	67.64	22.1458	1	0	1	0	0	0	0	0	0
TUK22911921	TUK2291192	1	1	0	32.74		0	0	0	0	0	0	0	0	0
TUK22911922	TUK2291192	2	1	0	32.74		0	0	0	0	0	0	0	0	0
TUK22921792	TUK2292179	2	1	0	55.36	23.7598	0	0	0	0	0	0	0	0	0
TUK22921791	TUK2292179	1	1	0	55.36	25.5498	0	0	0	0	0	0	0	0	0
TUK22957212	TUK2295721	2	2	0	30.5	28.7775	0	0	0	0	0	0	0	0	0
TUK22957211	TUK2295721	1	2	0	30.5	29.7913	0	0	0	0	0	0	0	0	0
TUK22961952	TUK2296195	2	2	0	51.58	20.9502	0	0	0	1	0	1	0	0	0
TUK22961951	TUK2296195	1	2	0	51.58	25.1963	0	0	0	0	0	0	0	0	0
TUK22984631	TUK2298463	1	1	1			0	0	0	0	0	0	0	0	0
TUK23015961	TUK2301596	1	1	1	50.61	25.834	0	0	0	0	0	0	0	0	0
TUK23015962	TUK2301596	2	1	1	50.61	26.129	0	0	0	0	0	0	0	0	0
TUK23019781	TUK2301978	1	1	0			0	0	0	0	0	0	0	0	0
TUK23019782	TUK2301978	2	1	0			0	0	0	0	0	0	0	0	0
TUK23027171	TUK2302717	1	1	0	64.63	20.903	0	0	0	0	0	0	0	0	0
TUK23027172	TUK2302717	2	1	0	64.63	25.8213	1	1	1	0	0	0	0	0	0
TUK23041332	TUK2304133	2	1	0	33.98	34.123	1	1	1	0	0	0	0	0	0
TUK23041331	TUK2304133	1	1	0	33.98	37.0356	1	0	1	0	0	0	0	0	0
TUK23043341	TUK2304334	1	2	0	46.23	25.8166	0	0	0	0	0	0	0	0	0
TUK23043342	TUK2304334	2	2	0	46.23	27.8159	0	0	0	0	0	0	0	0	0
TUK23058901	TUK2305890	1	2	0	59.79		0	0	0	0	0	0	0	0	0
TUK23058902	TUK2305890	2	2	0	59.79		0	0	0	0	0	0	0	0	0
TUK23070302	TUK2307030	2	2	0	66.23	25.3679	0	0	0	0	0	0	0	0	0
TUK23070301	TUK2307030	1	2	0	66.23	27.0409	0	0	0	0	0	0	0	0	0
TUK23076442	TUK2307644	2	1	0	41.37	20.003	0	0	0	0	0	0	0	0	0
TUK23076441	TUK2307644	1	1	0	41.37	21.5274	0	0	0	0	0	0	0	0	0
TUK23077531	TUK2307753	1	1	0	50.84	29.1239	0	0	0	0	0	0	0	0	0
TUK23077532	TUK2307753	2	1	0	50.84	29.7578	0	0	0	0	1	1	0	0	0
TUK23108892	TUK2310889	2	1	1	21.89		0	0	0	0	0	0	0	0	0
TUK23109561	TUK2310956	1	1	0	45.98		0	0	0	0	0	0	0	0	0
TUK23109562	TUK2310956	2	1	0	45.98		0	0	0	1	0	1	0	0	0
TUK23125631	TUK2312563	1	1	0	36.92		0	0	0	0	0	0	0	0	0
TUK23125632	TUK2312563	2	1	0	36.92		0	0	0	0	0	0	0	0	0
TUK23127501	TUK2312750	1	1	0	57.13		0	0	0	0	0	0	0	0	0
TUK23127502	TUK2312750	2	1	0	57.13		0	0	0	0	0	0	0	0	0
TUK23141932	TUK2314193	2	1	0	33.4	20.3122	0	0	0	0	0	0	0	0	0
TUK23141931	TUK2314193	1	1	0	33.4	22.8545	0	0	0	0	0	0	0	0	0
TUK23142232	TUK2314223	2	1	0	57.12	26.3465	0	0	0	0	0	0	0	0	0
TUK23142231	TUK2314223	1	1	0	57.12	28.4766	0	0	0	0	0	0	0	0	0
TUK23171461	TUK2317146	1	1	0	60.62	40.5047	0	0	0	0	0	0	0	0	0
TUK23171462	TUK2317146	2	1	0	60.62	40.7622	0	0	0	0	0	0	0	0	0
TUK23198092	TUK2319809	2	2	0	26.3	32.4062	0	0	0	0	0	0	0	0	0
TUK23198091	TUK2319809	1	2	0	26.3	36.0874	0	0	0	0	0	0	0	0	0
TUK23205681	TUK2320568	1	2	0	55.44	22.7762	0	0	0	0	0	0	0	0	0
TUK23205682	TUK2320568	2	2	0	55.44	32.5619	0	0	0	0	0	0	0	0	0
TUK23224161	TUK2322416	1	1	0	55.8	21.044	0	0	0	1	0	1	0	0	0
TUK23224162	TUK2322416	2	1	0	55.8	22.9297	0	0	0	1	0	1	0	0	0
TUK23234442	TUK2323444	2	1	1	77.86	24.022	0	0	0	0	0	0	0	0	0
TUK23234441	TUK2323444	1	1	1	77.86	25.6112	0	0	0	0	0	0	0	0	0
TUK23246012	TUK2324601	2	2	0	66.66	28.7707	0	0	0	0	0	0	0	0	0
TUK23246011	TUK2324601	1	2	0	66.66	34.6693	0	0	0	0	0	0	1	0	1
TUK23301532	TUK2330153	2	2	0	29.59	22.0727	0	0	0	0	0	0	0	0	0
TUK23301531	TUK2330153	1	2	0	29.59	24.0188	0	0	0	0	0	0	0	0	0
TUK23315531	TUK2331553	1	2	0	54.96	22.8099	0	0	0	0	0	0	0	0	0
TUK23315532	TUK2331553	2	2	0	54.96	26.6137	0	0	0	0	0	0	0	0	0
TUK23317971	TUK2331797	1	1	0	20.19	24.1457	0	0	0	0	0	0	0	0	0
TUK23317972	TUK2331797	2	1	0	20.19	24.9875	0	0	0	0	0	0	0	0	0
TUK23319592	TUK2331959	2	2	0	54.78	25.4259	0	0	0	0	0	0	0	0	0
TUK23319591	TUK2331959	1	2	0	54.78	35.3625	0	0	0	0	0	0	0	0	0
TUK23347621	TUK2334762	1	2	0	53.43	28.3501	0	0	0	0	0	0	0	0	0
TUK23347622	TUK2334762	2	2	0	53.43	31.7579	0	0	0	0	0	0	0	0	0
TUK23381152	TUK2338115	2	2	0			0	0	0	0	0	0	0	0	0
TUK23381601	TUK2338160	1	1	0	27.97	24.6152	0	0	0	0	0	0	0	0	0
TUK23381602	TUK2338160	2	1	0	27.97	27.9117	0	0	0	0	0	0	0	0	0
TUK23430221	TUK2343022	1	1	0	59.23	25.9483	0	0	0	0	0	0	0	0	0
TUK23430222	TUK2343022	2	1	0	59.23	29.0564	0	0	0	0	0	0	0	0	0
TUK23458441	TUK2345844	1	2	0	40.24	21.5341	0	0	0	0	0	0	0	0	0
TUK23458442	TUK2345844	2	2	0	40.24	24.0983	0	0	0	0	0	0	0	0	0
TUK23470321	TUK2347032	1	1	0	34.66	21.7575	0	0	0	0	0	0	0	0	0
TUK23470322	TUK2347032	2	1	0	34.66	23.2889	0	0	0	0	0	0	0	0	0
TUK23470382	TUK2347038	2	1	0	33.93	27.0391	0	0	0	0	0	0	0	0	0
TUK23470381	TUK2347038	1	1	0	33.93	34.7146	0	0	0	0	0	0	0	0	0
TUK23477632	TUK2347763	2	1	0	58.66	20.8584	1	1	1	0	0	0	0	0	0
TUK23477631	TUK2347763	1	1	0	58.66	20.9831	0	0	0	0	0	0	0	0	0
TUK23501841	TUK2350184	1	2	0	36.22		0	0	0	0	0	0	0	0	0
TUK23501842	TUK2350184	2	2	0	37.22		0	0	0	1	0	1	0	0	0
TUK23536291	TUK2353629	1	2	0	42.72	24.5617	0	0	0	0	0	0	0	0	0
TUK23536292	TUK2353629	2	2	0	42.72	25.3321	0	0	0	0	0	0	0	0	0
TUK23537352	TUK2353735	2	1	0	64.32	23.0469	0	0	0	0	0	0	1	0	1
TUK23537351	TUK2353735	1	1	0	64.32	28.0843	0	0	0	1	0	1	0	0	0
TUK23572821	TUK2357282	1	1	0	61.05	21.0232	0	0	0	0	0	0	0	0	0
TUK23572822	TUK2357282	2	1	0	61.05	22.1306	0	0	0	0	0	0	0	0	0
TUK23622161	TUK2362216	1	2	0	37.89	21.5561	0	0	0	0	0	0	0	0	0
TUK23622162	TUK2362216	2	2	0	37.89	21.5657	0	0	0	1	0	1	0	0	0
TUK23625331	TUK2362533	1	2	0	54.05	23.0655	0	0	0	0	0	0	0	1	1
TUK23625332	TUK2362533	2	2	0	54.05	26.749	1	0	1	0	0	0	1	0	1
TUK23627872	TUK2362787	2	2	0	60.45	30.4038	0	0	0	0	0	0	0	0	0
TUK23627871	TUK2362787	1	2	0	60.45	35.1882	0	0	0	0	0	0	0	0	0
TUK23717492	TUK2371749	2	2	0	39.39	23.815	0	0	0	0	0	0	0	0	0
TUK23717491	TUK2371749	1	2	0	39.39	25.8953	0	0	0	0	0	0	0	0	0
TUK23737292	TUK2373729	2	1	0	58.74	21.3333	0	0	0	0	0	0	0	0	0
TUK23737291	TUK2373729	1	1	0	58.74	22.6757	0	0	0	0	0	0	0	0	0
TUK23780282	TUK2378028	2	1	0	62.44	26.9061	0	0	0	0	0	0	0	0	0
TUK23780281	TUK2378028	1	1	0	62.44	30.9617	0	0	0	0	0	0	0	0	0
TUK23784261	TUK2378426	1	1	0	32.82	23.4492	0	0	0	0	0	0	0	0	0
TUK23784262	TUK2378426	2	1	0	32.82	25.204	0	0	0	0	0	0	0	0	0
TUK23801961	TUK2380196	1	1	0	47.39		0	0	0	0	0	0	0	0	0
TUK23801962	TUK2380196	2	1	0	47.39		0	0	0	0	0	0	0	0	0
TUK23837151	TUK2383715	1	2	0	52.8	26.6022	0	0	0	0	0	0	0	0	0
TUK23837152	TUK2383715	2	2	0	52.8	29.3083	0	0	0	1	0	1	0	0	0
TUK23843142	TUK2384314	2	2	0	39.4	18.8317	0	0	0	0	0	0	0	0	0
TUK23843141	TUK2384314	1	2	0	39.4	23.5268	0	0	0	0	0	0	0	0	0
TUK23875772	TUK2387577	2	1	0	33.16	18.7653	0	0	0	0	0	0	0	0	0
TUK23875771	TUK2387577	1	1	0	33.16	21.1073	0	0	0	0	0	0	0	0	0
TUK23887851	TUK2388785	1	2	1	57.1		0	0	0	0	0	0	0	0	0
TUK23887852	TUK2388785	2	2	1	57.1		0	0	0	0	0	0	0	1	1
TUK23894532	TUK2389453	2	2	0	61.09	27.2392	0	0	0	0	0	0	0	0	0
TUK23894531	TUK2389453	1	2	0	61.09	32.218	0	0	0	0	0	0	0	0	0
TUK23906391	TUK2390639	1	1	0	64.57		0	0	0	0	0	0	0	0	0
TUK23906392	TUK2390639	2	1	0	64.57		0	0	0	0	0	0	0	0	0
TUK23907661	TUK2390766	1	2	0	34.58	25.6165	0	0	0	0	0	0	0	0	0
TUK23907662	TUK2390766	2	2	0	34.58	25.7851	0	0	0	0	0	0	0	0	0
TUK23928031	TUK2392803	1	1	0			0	0	0	0	0	0	0	0	0
TUK23930722	TUK2393072	2	2	0	64.73	30.1769	0	0	0	0	0	0	0	0	0
TUK23930721	TUK2393072	1	2	0	64.73	34.4641	0	0	0	0	0	0	0	0	0
TUK23937421	TUK2393742	1	1	0	42.8		0	0	0	0	0	0	0	0	0
TUK23937422	TUK2393742	2	1	0	42.8		0	0	0	0	0	0	0	0	0
TUK23939252	TUK2393925	2	2	0	63.14	23.9838	0	0	0	0	0	0	0	0	0
TUK23939251	TUK2393925	1	2	0	63.14	26.9863	0	0	0	0	0	0	0	0	0
TUK23966421	TUK2396642	1	1	0	64.22	23.9704	0	0	0	1	0	1	0	1	1
TUK23966422	TUK2396642	2	1	0	64.22	25.7832	0	1	1	0	0	0	0	1	1
TUK23978942	TUK2397894	2	2	0	52.15	20.6104	0	0	0	0	0	0	0	0	0
TUK23978941	TUK2397894	1	2	0	52.15	23.3535	0	0	0	0	0	0	0	0	0
TUK23979651	TUK2397965	1	1	0			0	0	0	0	0	0	0	0	0
TUK23980901	TUK2398090	1	2	0	47.18	26.7718	0	0	0	0	0	0	0	0	0
TUK23980902	TUK2398090	2	2	0	47.18	30.2136	0	0	0	0	0	0	1	0	1
TUK24002881	TUK2400288	1	2	0	30.02	29.668	0	0	0	0	0	0	0	0	0
TUK24002882	TUK2400288	2	2	0	30.02	29.9753	0	0	0	0	0	0	0	0	0
TUK24011412	TUK2401141	2	2	0	35.36		0	0	0	0	0	0	0	0	0
TUK24012111	TUK2401211	1	1	0	50.96	24.0346	0	0	0	0	0	0	0	0	0
TUK24012112	TUK2401211	2	1	0	50.96	24.7105	0	0	0	1	0	1	0	0	0
TUK24060632	TUK2406063	2	1	0	46.55	26.5137	0	0	0	0	0	0	0	0	0
TUK24060631	TUK2406063	1	1	0	46.55	32.9846	0	0	0	0	0	0	0	0	0
TUK24073741	TUK2407374	1	1	0	20.08		0	0	0	0	0	0	0	0	0
TUK24073742	TUK2407374	2	1	0	20.08		0	0	0	1	1	1	0	0	0
TUK24076561	TUK2407656	1	2	0	24.73		0	0	0	0	0	0	0	0	0
TUK24098371	TUK2409837	1	1	0	31.46	20.9191	0	0	0	0	0	0	0	0	0
TUK24098372	TUK2409837	2	1	0	31.46	23.6719	0	0	0	0	0	0	0	0	0
TUK24106492	TUK2410649	2	2	0	46.45	17.9982	0	0	0	0	0	0	0	0	0
TUK24106491	TUK2410649	1	2	0	46.45	23.4333	0	0	0	0	0	0	0	0	0
TUK24141562	TUK2414156	2	2	0	48.12	21.2585	0	0	0	0	0	0	0	0	0
TUK24141561	TUK2414156	1	2	0	48.12	26.5381	0	0	0	0	0	0	0	0	0
TUK24152061	TUK2415206	1	1	0	64.17	20.2106	0	0	0	0	0	0	0	0	0
TUK24152062	TUK2415206	2	1	0	64.17	21.391	0	0	0	0	0	0	0	0	0
TUK24167421	TUK2416742	1	1	0	61.22	17.5391	0	0	0	0	0	0	0	0	0
TUK24167422	TUK2416742	2	1	0	61.22	19.7656	0	0	0	0	0	0	0	0	0
TUK24168021	TUK2416802	1	2	1	63.61		0	0	0	0	1	1	0	0	0
TUK24168022	TUK2416802	2	2	0	63.61		0	0	0	0	0	0	0	0	0
TUK24216422	TUK2421642	2	2	0	48.07	26.067	0	0	0	0	0	0	0	0	0
TUK24216421	TUK2421642	1	2	0	48.07	28.4008	1	1	1	0	0	0	0	0	0
TUK24220241	TUK2422024	1	1	0	62.82	21.7994	0	0	0	0	0	0	0	0	0
TUK24220242	TUK2422024	2	1	0	62.82	29.2304	0	0	0	1	0	1	0	0	0
TUK24227062	TUK2422706	2	1	0			0	0	0	0	0	0	0	0	0
TUK24246471	TUK2424647	1	1	1			0	0	0	0	0	0	0	0	0
TUK24246472	TUK2424647	2	1	1			0	0	0	0	0	0	0	0	0
TUK24260602	TUK2426060	2	1	0	52.31	20.9396	0	0	0	0	0	0	0	0	0
TUK24260601	TUK2426060	1	1	0	52.31	23.5294	0	0	0	0	0	0	0	0	0
TUK24279211	TUK2427921	1	1	0	61.73	21.164	1	0	1	0	0	0	0	0	0
TUK24279212	TUK2427921	2	1	0	61.73	28.2805	0	0	0	1	0	1	0	0	0
TUK24284511	TUK2428451	1	1	0	66.66		0	0	0	0	0	0	1	0	1
TUK24284512	TUK2428451	2	1	0	66.66		0	0	0	0	0	0	1	0	1
TUK24313942	TUK2431394	2	1	0	52.04	32.0401	0	0	0	0	0	0	0	0	0
TUK24313941	TUK2431394	1	1	0	52.04	32.6005	0	0	0	0	0	0	0	0	0
TUK24339801	TUK2433980	1	1	1	48.06	23.8185	0	0	0	0	0	0	0	0	0
TUK24339802	TUK2433980	2	1	1	48.06	24.0186	0	0	0	0	0	0	0	0	0
TUK24354081	TUK2435408	1	1	0	27.26		0	0	0	0	0	0	0	0	0
TUK24354082	TUK2435408	2	1	0	27.26		0	0	0	0	0	0	0	0	0
TUK24360911	TUK2436091	1	2	0	44.03		0	0	0	0	0	0	0	0	0
TUK24372612	TUK2437261	2	2	0	59.76	30.4471	0	0	0	0	0	0	0	0	0
TUK24372611	TUK2437261	1	2	0	59.76	31.3938	0	0	0	0	0	0	0	0	0
TUK24378541	TUK2437854	1	2	0			0	0	0	0	0	0	0	0	0
TUK24390422	TUK2439042	2	2	0	34.38		0	0	0	0	0	0	0	0	0
TUK24390421	TUK2439042	1	2	0	34.8		0	0	0	0	0	0	0	0	0
TUK24414371	TUK2441437	1	2	0	53.66	21.6713	0	0	0	0	0	0	0	0	0
TUK24414372	TUK2441437	2	2	0	53.66	24.193	0	0	0	0	0	0	0	0	0
TUK24418592	TUK2441859	2	2	0	43.37	21.2183	0	0	0	0	0	0	0	0	0
TUK24418591	TUK2441859	1	2	0	43.37	33.987	0	0	0	0	0	0	0	0	0
TUK24463421	TUK2446342	1	2	0	67.81	24.3504	0	0	0	0	0	0	0	0	0
TUK24463422	TUK2446342	2	2	0	67.81	31.2851	0	0	0	0	0	0	1	1	1
TUK24464171	TUK2446417	1	1	0	24.36		0	0	0	0	0	0	0	0	0
TUK24464172	TUK2446417	2	1	0	24.36		0	0	0	0	0	0	0	0	0
TUK24490892	TUK2449089	2	2	0	34.92	20.3774	0	0	0	0	0	0	0	0	0
TUK24490891	TUK2449089	1	2	0	34.92	20.6782	0	0	0	0	0	0	0	0	0
TUK24503201	TUK2450320	1	1	1	43.02	28.3102	1	0	1	0	0	0	0	0	0
TUK24503202	TUK2450320	2	1	1	43.02	28.4532	0	0	0	0	0	0	0	0	0
TUK24544631	TUK2454463	1	1	1	16.97		0	0	0	0	0	0	0	0	0
TUK24544632	TUK2454463	2	1	1	16.97		0	0	0	0	0	0	0	0	0
TUK24570791	TUK2457079	1	1	0	44.24		0	0	0	0	0	0	0	0	0
TUK24570792	TUK2457079	2	1	0	44.24		0	0	0	0	0	0	0	0	0
TUK24589251	TUK2458925	1	2	0	52.93	20.7163	0	0	0	0	0	0	0	0	0
TUK24589252	TUK2458925	2	2	0	52.93	22.1765	0	0	0	0	0	0	0	0	0
TUK24595972	TUK2459597	2	1	1	47.58	31.8878	0	0	0	0	0	0	0	0	0
TUK24595971	TUK2459597	1	1	1	47.58	33.1313	0	0	0	0	0	0	0	0	0
TUK24598612	TUK2459861	2	2	0	24.84	19.4374	0	0	0	0	0	0	0	0	0
TUK24598611	TUK2459861	1	2	0	24.84	30.9677	0	0	0	0	0	0	0	0	0
TUK24617621	TUK2461762	1	1	0	69.98	21.1109	0	0	0	0	0	0	0	0	0
TUK24617622	TUK2461762	2	1	0	69.98	22.7758	0	0	0	0	0	0	0	0	0
TUK24623962	TUK2462396	2	2	0	34.56	22.1916	0	0	0	0	0	0	0	0	0
TUK24623961	TUK2462396	1	2	0	34.56	23.125	0	0	0	0	0	0	0	0	0
TUK24632541	TUK2463254	1	1	0	24.63	32.0649	0	0	0	0	0	0	0	0	0
TUK24632542	TUK2463254	2	1	0	24.63	32.5952	0	0	0	0	0	0	0	0	0
TUK24640252	TUK2464025	2	2	0	50.91	25.4153	0	0	0	0	0	0	0	0	0
TUK24640251	TUK2464025	1	2	0	50.91	25.6015	0	0	0	0	0	0	0	0	0
TUK24649872	TUK2464987	2	1	0	63.35	23.9512	0	0	0	1	0	1	0	0	0
TUK24649871	TUK2464987	1	1	0	63.35	24.2262	0	0	0	0	0	0	0	0	0
TUK24696072	TUK2469607	2	1	0	25.96	21.3599	0	0	0	0	0	0	0	0	0
TUK24696071	TUK2469607	1	1	0	25.96	22.1875	0	0	0	0	0	0	0	0	0
TUK24755961	TUK2475596	1	2	1	50.08	25.5117	0	0	0	0	0	0	0	0	0
TUK24755962	TUK2475596	2	2	1	50.08	26.4896	0	0	0	0	0	0	0	0	0
TUK24778322	TUK2477832	2	2	0	47.64	25.1338	0	0	0	0	0	0	0	0	0
TUK24778321	TUK2477832	1	2	0	47.64	26.545	0	0	0	0	0	0	0	0	0
TUK24780132	TUK2478013	2	1	0	71.25	25.7903	0	0	0	0	0	0	0	0	0
TUK24780131	TUK2478013	1	1	0	71.25	26.2381	0	0	0	0	0	0	0	0	0
TUK24798451	TUK2479845	1	1	0	40.88		0	0	0	0	0	0	0	0	0
TUK24798452	TUK2479845	2	1	0	40.88		0	0	0	0	0	0	0	0	0
TUK24843642	TUK2484364	2	2	1	20.48	21.0987	0	0	0	0	0	0	0	0	0
TUK24843641	TUK2484364	1	2	1	20.48	23.5286	0	0	0	0	0	0	0	0	0
TUK24851042	TUK2485104	2	1	0	49.47	17.3524	0	0	0	0	0	0	0	0	0
TUK24851041	TUK2485104	1	1	0	49.47	18.8023	0	0	0	0	0	0	0	0	0
TUK24862412	TUK2486241	2	2	0	64.1	24.3531	0	0	0	0	0	0	0	0	0
TUK24862411	TUK2486241	1	2	0	64.11	26.9111	0	0	0	0	0	0	0	0	0
TUK24863442	TUK2486344	2	1	0	47.76	18.6412	0	0	0	0	0	0	0	0	0
TUK24863441	TUK2486344	1	1	0	47.76	26.5204	0	0	0	0	0	0	0	0	0
TUK24942642	TUK2494264	2	2	0	62.52	20.4297	0	0	0	1	0	1	0	0	0
TUK24942641	TUK2494264	1	2	0	62.52	28.5665	0	0	0	0	0	0	0	0	0
TUK24954821	TUK2495482	1	1	0			0	0	0	0	0	0	0	0	0
TUK24974592	TUK2497459	2	2	0	45.84	27.7158	0	0	0	0	0	0	0	0	0
TUK24974591	TUK2497459	1	2	0	45.84	30.5936	0	0	0	0	0	0	1	0	1
TUK24991972	TUK2499197	2	1	1	42.22	23.3556	0	0	0	0	0	0	0	0	0
TUK24991971	TUK2499197	1	1	1	42.22	24.7183	0	0	0	0	0	0	0	0	0
TUK25018661	TUK2501866	1	1	0	56.11		0	0	0	0	0	0	0	0	0
TUK25018662	TUK2501866	2	1	0	56.11		0	0	0	0	0	0	0	0	0
TUK25020441	TUK2502044	1	1	0	39.99		0	0	0	0	0	0	0	0	0
TUK25020442	TUK2502044	2	1	0	39.99		0	0	0	0	0	0	0	0	0
TUK25021032	TUK2502103	2	2	0	55.57	25.3125	0	0	0	0	0	0	0	0	0
TUK25021031	TUK2502103	1	2	0	55.57	28.4375	0	0	0	0	0	0	0	0	0
TUK25025481	TUK2502548	1	2	0	49	22.0181	0	0	0	0	0	0	0	0	0
TUK25025482	TUK2502548	2	2	0	49	22.2063	0	0	0	0	0	0	0	0	0
TUK25048151	TUK2504815	1	2	0	39.76	20.4863	0	0	0	0	0	0	0	0	0
TUK25048152	TUK2504815	2	2	0	39.76	22.1483	0	0	0	0	0	0	0	0	0
TUK25066751	TUK2506675	1	2	0	57.59	23.7505	0	0	0	0	0	0	0	0	0
TUK25066752	TUK2506675	2	2	0	57.59	25.3046	0	0	0	1	0	1	0	0	0
TUK25112101	TUK2511210	1	2	0	40.46		0	0	0	0	0	0	0	0	0
TUK25112102	TUK2511210	2	2	0	40.46		0	0	0	0	0	0	0	0	0
TUK25125292	TUK2512529	2	2	0	32.68	30.2112	0	0	0	0	0	0	0	0	0
TUK25125291	TUK2512529	1	2	0	32.68	32.0711	0	0	0	0	0	0	0	0	0
TUK25143691	TUK2514369	1	1	1	44.69		0	0	0	0	0	0	0	0	0
TUK25143692	TUK2514369	2	1	1	44.69		0	0	0	1	0	1	0	0	0
TUK25155561	TUK2515556	1	1	0	24.72	22.6784	0	1	1	0	0	0	0	0	0
TUK25155562	TUK2515556	2	1	0	24.72	26.9143	0	0	0	0	0	0	0	0	0
TUK25180171	TUK2518017	1	1	0	36.24	40.1092	0	0	0	0	0	0	0	0	0
TUK25180172	TUK2518017	2	1	0	36.24	41.0564	0	0	0	0	0	0	0	0	0
TUK25185162	TUK2518516	2	2	0	63.47	24.6875	0	0	0	0	0	0	0	0	0
TUK25185161	TUK2518516	1	2	0	63.47	27.9202	0	0	0	0	0	0	0	0	0
TUK25249721	TUK2524972	1	1	1	56.49	23.2773	0	0	0	0	0	0	0	0	0
TUK25249722	TUK2524972	2	1	1	56.49	24.0741	0	0	0	0	0	0	0	0	0
TUK25254532	TUK2525453	2	1	0	21.05	19.4384	0	0	0	0	0	0	0	0	0
TUK25254531	TUK2525453	1	1	0	21.05	21.3264	0	0	0	0	0	0	0	0	0
TUK25265031	TUK2526503	1	1	0	24.83		0	0	0	0	0	0	0	0	0
TUK25325631	TUK2532563	1	1	1	72.22		0	0	0	0	0	0	0	0	0
TUK25325632	TUK2532563	2	1	1	72.22		0	0	0	0	0	0	0	0	0
TUK25343441	TUK2534344	1	2	0	44.9	17.6254	0	0	0	0	0	0	0	0	0
TUK25343442	TUK2534344	2	2	0	44.9	23.8287	0	0	0	0	0	0	0	0	0
TUK25345081	TUK2534508	1	2	0	41.34	20.4991	0	0	0	0	0	0	0	0	0
TUK25345082	TUK2534508	2	2	0	41.34	27.6888	0	0	0	0	0	0	0	0	0
TUK25351892	TUK2535189	2	1	0	55.96	22.6536	0	0	0	1	0	1	0	0	0
TUK25351891	TUK2535189	1	1	0	55.96	24.3126	0	0	0	0	0	0	0	0	0
TUK25352291	TUK2535229	1	2	0			0	0	0	0	0	0	0	0	0
TUK25352292	TUK2535229	2	2	1			0	0	0	0	0	0	0	0	0
TUK25355161	TUK2535516	1	1	0	22.4		0	0	0	0	0	0	0	0	0
TUK25355162	TUK2535516	2	1	0	22.4		0	0	0	0	0	0	0	0	0
TUK25386701	TUK2538670	1	2	0	68.05	26.3147	0	0	0	0	0	0	0	0	0
TUK25386702	TUK2538670	2	2	0	68.05	30.8044	0	0	0	0	0	0	1	0	1
TUK25406922	TUK2540692	2	2	0	50.57	17.0593	0	0	0	0	0	0	0	0	0
TUK25406921	TUK2540692	1	2	0	50.57	18.6799	0	0	0	0	0	0	0	0	0
TUK25434891	TUK2543489	1	2	0	60.49	21.8923	0	0	0	0	0	0	0	0	0
TUK25434892	TUK2543489	2	2	0	60.49	22.6297	0	0	0	0	0	0	0	0	0
TUK25436522	TUK2543652	2	2	0	53.18	22.3438	0	0	0	1	0	1	0	0	0
TUK25436521	TUK2543652	1	2	0	53.18	24.9989	0	0	0	0	0	0	0	0	0
TUK25474301	TUK2547430	1	2	0	54.84	21.5288	0	0	0	0	0	0	0	0	0
TUK25474302	TUK2547430	2	2	0	54.84	23.3778	0	0	0	0	0	0	0	0	0
TUK25486851	TUK2548685	1	2	0	56.48	21.303	0	0	0	0	0	0	0	0	0
TUK25486852	TUK2548685	2	2	0	56.48	23.6741	0	0	0	0	0	0	0	0	0
TUK25492051	TUK2549205	1	1	0	27.89		0	0	0	0	0	0	0	0	0
TUK25557671	TUK2555767	1	1	0	22.46		0	0	0	0	0	0	0	0	0
TUK25557672	TUK2555767	2	1	0	22.46		0	0	0	0	0	0	0	0	0
TUK25590671	TUK2559067	1	1	0	23.09		0	0	0	0	0	0	0	0	0
TUK25590672	TUK2559067	2	1	0	23.09		0	0	0	0	0	0	0	0	0
TUK25591201	TUK2559120	1	2	0	27.87		0	0	0	0	0	0	0	0	0
TUK25591202	TUK2559120	2	2	0	27.87		0	0	0	0	0	0	0	0	0
TUK25611272	TUK2561127	2	1	0	19.98		0	0	0	0	0	0	0	0	0
TUK25618622	TUK2561862	2	2	0	55.1	21.9899	0	0	0	0	0	0	0	0	0
TUK25618621	TUK2561862	1	2	0	55.1	23.8281	0	0	0	0	0	0	0	0	0
TUK25628951	TUK2562895	1	2	0	16.4		0	0	0	0	0	0	0	0	0
TUK25628952	TUK2562895	2	2	0	16.4		0	0	0	0	0	0	0	0	0
TUK25639131	TUK2563913	1	2	1			0	0	0	0	0	0	0	0	0
TUK25639132	TUK2563913	2	2	1			0	0	0	0	0	0	0	0	0
TUK25647572	TUK2564757	2	1	0	54.38	27.9224	0	0	0	0	0	0	0	0	0
TUK25647571	TUK2564757	1	1	0	54.38	34.1553	0	0	0	0	0	0	0	0	0
TUK25674691	TUK2567469	1	2	0	42.58		0	0	0	0	0	0	0	0	0
TUK25713172	TUK2571317	2	2	0	26.65	21.6712	0	0	0	0	0	0	0	0	0
TUK25713171	TUK2571317	1	2	0	26.65	26.3892	0	0	0	0	0	0	0	0	0
TUK25738241	TUK2573824	1	2	0	60.04	15.8222	0	0	0	0	0	0	0	0	0
TUK25738242	TUK2573824	2	2	0	60.04	24.539	0	0	0	0	0	0	0	0	0
TUK25747091	TUK2574709	1	1	0	57.7	20.3461	0	0	0	0	0	0	0	0	0
TUK25747092	TUK2574709	2	1	0	57.7	21.2245	0	0	0	0	0	0	0	0	0
TUK25747541	TUK2574754	1	2	0	39.5	20.2848	0	0	0	0	0	0	0	0	0
TUK25747542	TUK2574754	2	2	0	39.5	24.7676	0	0	0	0	0	0	0	0	0
TUK25752361	TUK2575236	1	1	0	57.01		0	0	0	0	0	0	0	0	0
TUK25752362	TUK2575236	2	1	0	57.01		0	0	0	0	0	0	0	0	0
TUK25756531	TUK2575653	1	1	0	31.37	21.4322	0	0	0	0	0	0	0	0	0
TUK25756532	TUK2575653	2	1	0	31.37	21.6979	0	0	0	0	0	0	0	0	0
TUK25768772	TUK2576877	2	2	1	76.59	23.1096	0	0	0	0	0	0	0	0	0
TUK25768771	TUK2576877	1	2	1	76.59	27.3278	0	0	0	0	1	1	1	0	1
TUK25786392	TUK2578639	2	2	0	58.56	23.0042	0	0	0	0	0	0	0	1	1
TUK25786391	TUK2578639	1	2	0	58.56	25.9628	0	0	0	0	0	0	0	0	0
TUK25796292	TUK2579629	2	2	0	41.76	20.7554	0	0	0	0	0	0	0	0	0
TUK25796291	TUK2579629	1	2	0	41.76	24.3526	0	0	0	0	0	0	0	0	0
TUK25803291	TUK2580329	1	2	0	48.51	28.2731	0	0	0	0	0	0	0	0	0
TUK25803292	TUK2580329	2	2	0	48.51	29.6094	0	0	0	0	0	0	0	0	0
TUK25850591	TUK2585059	1	2	0	32.86	27.2399	0	0	0	0	0	0	0	0	0
TUK25850592	TUK2585059	2	2	0	32.86	52.387	0	0	0	0	0	0	0	0	0
TUK25881201	TUK2588120	1	2	0	63.13	21.9082	0	0	0	0	0	0	0	0	0
TUK25881202	TUK2588120	2	2	0	63.13	27.3794	0	0	0	0	0	0	0	1	1
TUK25889982	TUK2588998	2	1	0	47.32	21.3783	0	0	0	1	0	1	0	0	0
TUK25889981	TUK2588998	1	1	0	47.32	21.8691	0	0	0	0	0	0	0	0	0
TUK25912501	TUK2591250	1	1	0	39.89		0	0	0	0	0	0	0	0	0
TUK25912502	TUK2591250	2	1	0			0	0	0	0	0	0	0	0	0
TUK25919682	TUK2591968	2	2	0	78.2	21.9354	0	0	0	0	0	0	0	0	0
TUK25919681	TUK2591968	1	2	0	78.2	25.6738	0	0	0	0	0	0	0	0	0
TUK25932662	TUK2593266	2	2	0	52.63	26.61	0	0	0	0	0	0	0	0	0
TUK25932661	TUK2593266	1	2	0	52.63	32.981	0	0	0	0	0	0	0	0	0
TUK25958691	TUK2595869	1	1	0			0	0	0	0	0	0	0	0	0
TUK25966432	TUK2596643	2	2	0	48.34	20.6174	0	0	0	0	0	0	0	0	0
TUK25966431	TUK2596643	1	2	0	48.34	21.4498	0	0	0	1	0	1	0	0	0
TUK25980321	TUK2598032	1	2	0	46.8	21.7013	0	0	0	0	0	0	0	0	0
TUK25980322	TUK2598032	2	2	0	46.8	27.6493	0	0	0	0	0	0	0	0	0
TUK25982311	TUK2598231	1	1	1			0	0	0	0	0	0	0	0	0
TUK25985171	TUK2598517	1	1	0	55.3	27.0211	0	0	0	0	0	0	0	0	0
TUK25985172	TUK2598517	2	1	0	55.3	29.1786	0	0	0	0	0	0	0	0	0
TUK25992071	TUK2599207	1	1	0	35.81		0	0	0	0	0	0	0	0	0
TUK26006381	TUK2600638	1	1	0	32.68		0	0	0	0	0	0	0	0	0
TUK26006382	TUK2600638	2	1	0	32.68		0	0	0	0	0	0	0	0	0
TUK26076861	TUK2607686	1	2	0	46.43		0	0	0	0	0	0	0	0	0
TUK26076862	TUK2607686	2	2	0	46.43		0	0	0	0	0	0	0	0	0
TUK26083301	TUK2608330	1	1	0	47.05		0	0	0	0	0	0	0	0	0
TUK26108421	TUK2610842	1	1	0	51		0	0	0	0	0	0	0	0	0
TUK26108422	TUK2610842	2	1	0	51		0	0	0	0	0	0	0	0	0
TUK26116721	TUK2611672	1	1	0			0	0	0	0	0	0	0	0	0
TUK26150352	TUK2615035	2	1	0	50.09	22.5766	0	0	0	0	0	0	0	0	0
TUK26150351	TUK2615035	1	1	0	50.09	25.4669	0	0	0	0	0	0	0	0	0
TUK26150931	TUK2615093	1	2	1	49.28	26.9241	0	0	0	0	0	0	0	0	0
TUK26150932	TUK2615093	2	2	1	49.28	26.955	0	0	0	0	0	0	0	0	0
TUK26209831	TUK2620983	1	1	1			0	0	0	0	0	0	0	0	0
TUK26252461	TUK2625246	1	1	0	65.27	29.6152	0	0	0	0	0	0	0	0	0
TUK26252462	TUK2625246	2	1	0	65.27	29.6533	0	0	0	0	0	0	0	0	0
TUK26259072	TUK2625907	2	2	0	52.05	22.9936	0	0	0	0	0	0	0	0	0
TUK26259071	TUK2625907	1	2	0	52.05	23.222	0	0	0	0	0	0	0	0	0
TUK26279931	TUK2627993	1	1	0	50.45	21.7923	0	0	0	0	0	0	0	0	0
TUK26279932	TUK2627993	2	1	0	50.45	23.4484	0	0	0	0	0	0	0	0	0
TUK26283882	TUK2628388	2	2	0	47.71	26.6728	0	0	0	0	0	0	0	0	0
TUK26283881	TUK2628388	1	2	0	47.71	28.7687	0	0	0	1	0	1	0	0	0
TUK26290952	TUK2629095	2	1	0	46.75	19.433	0	0	0	0	0	0	0	0	0
TUK26290951	TUK2629095	1	1	0	46.75	21.0772	0	0	0	0	0	0	0	0	0
TUK26327772	TUK2632777	2	2	0	61.12	26.3493	0	0	0	1	0	1	0	0	0
TUK26327771	TUK2632777	1	2	0	61.12	38.4659	0	0	0	1	0	1	0	0	0
TUK26334811	TUK2633481	1	1	0	56.23		0	0	0	0	0	0	0	0	0
TUK26334812	TUK2633481	2	1	0	56.23		0	0	0	0	0	0	0	0	0
TUK26344002	TUK2634400	2	1	0	60.42	20.6489	0	0	0	0	0	0	0	0	0
TUK26344001	TUK2634400	1	1	0	60.42	22.4446	0	0	0	0	0	0	0	0	0
TUK26347282	TUK2634728	2	2	0	60.75	23.6652	0	0	0	0	0	0	0	0	0
TUK26347281	TUK2634728	1	2	0	60.75	29.2843	0	0	0	0	0	0	0	0	0
TUK26348212	TUK2634821	2	1	0	32.74	26.7986	0	0	0	0	0	0	0	0	0
TUK26348211	TUK2634821	1	1	0	32.74	30.7473	0	0	0	0	0	0	0	0	0
TUK26396281	TUK2639628	1	2	0	64.72	26.3316	0	0	0	0	0	0	0	0	0
TUK26396282	TUK2639628	2	2	0	64.72	30.196	0	0	0	0	1	1	1	0	1
TUK26396641	TUK2639664	1	2	0	41.1	30.5099	0	0	0	0	0	0	0	0	0
TUK26396642	TUK2639664	2	2	0	41.1	33.7891	0	0	0	0	0	0	0	0	0
TUK26420702	TUK2642070	2	1	0	69.2	20.8666	0	0	0	0	0	0	0	0	0
TUK26420701	TUK2642070	1	1	0	69.2	23.1405	0	0	0	0	0	0	0	0	0
TUK26433751	TUK2643375	1	1	0	58.46	29.4531	0	0	0	0	0	0	0	0	0
TUK26433752	TUK2643375	2	1	0	58.46	31.6054	0	0	0	0	0	0	0	0	0
TUK26468972	TUK2646897	2	1	0	57.98	24.2424	0	0	0	0	0	0	0	0	0
TUK26468971	TUK2646897	1	1	0	57.98	26.3195	0	0	0	0	0	0	0	0	0
TUK26486231	TUK2648623	1	2	0	54.92		0	0	0	0	0	0	0	0	0
TUK26486232	TUK2648623	2	2	0	54.92		0	0	0	0	0	0	0	0	0
TUK26487471	TUK2648747	1	2	0	41.81	24.684	0	0	0	0	0	0	0	0	0
TUK26487472	TUK2648747	2	2	0	41.81	27.474	0	0	0	0	0	0	0	0	0
TUK26487732	TUK2648773	2	1	0	62.91	20.8622	0	0	0	0	0	0	0	0	0
TUK26487731	TUK2648773	1	1	0	62.91	22.9269	0	0	0	0	0	0	0	0	0
TUK26507371	TUK2650737	1	1	1	62.45	25.1553	0	0	0	0	0	0	0	0	0
TUK26507372	TUK2650737	2	1	1	62.45	26.2277	0	0	0	0	0	0	0	0	0
TUK26527511	TUK2652751	1	2	0	26.7	23.263	0	0	0	0	0	0	0	0	0
TUK26527512	TUK2652751	2	2	0	26.7	30.863	0	0	0	0	0	0	0	0	0
TUK26531941	TUK2653194	1	1	0	37.14	31.8694	0	0	0	0	0	0	0	0	0
TUK26531942	TUK2653194	2	1	0	37.14	36.3034	0	0	0	0	0	0	0	0	0
TUK26539131	TUK2653913	1	1	0	41.04	22.5534	0	0	0	0	0	0	0	0	0
TUK26539132	TUK2653913	2	1	0	41.04	23.942	0	0	0	0	0	0	0	0	0
TUK26552782	TUK2655278	2	1	0	47.51	39.6044	0	0	0	0	0	0	0	0	0
TUK26552781	TUK2655278	1	1	0	47.51	43.4222	0	0	0	0	0	0	0	0	0
TUK26590671	TUK2659067	1	2	0	53.41	21.895	0	0	0	0	0	0	0	0	0
TUK26590672	TUK2659067	2	2	0	53.41	22.4876	0	0	0	0	0	0	0	0	0
TUK26659101	TUK2665910	1	1	1	39.83		0	0	0	0	0	0	0	0	0
TUK26682081	TUK2668208	1	2	0	37.97	20.5516	0	0	0	0	0	0	0	0	0
TUK26682082	TUK2668208	2	2	0	37.97	21.986	0	0	0	0	0	0	0	0	0
TUK26682741	TUK2668274	1	2	1	49.12		0	0	0	0	0	0	0	0	0
TUK26682742	TUK2668274	2	2	0	49.12		0	0	0	0	0	0	0	0	0
TUK26717821	TUK2671782	1	1	1	51.24	25.5243	0	0	0	0	0	0	0	0	0
TUK26717822	TUK2671782	2	1	1	51.24	25.9862	0	0	0	0	0	0	0	0	0
TUK26735131	TUK2673513	1	2	0	43.49	18.6273	0	0	0	0	0	0	0	0	0
TUK26735132	TUK2673513	2	2	0	43.49	24.4995	1	0	1	1	0	1	0	0	0
TUK26743051	TUK2674305	1	1	0	23.36		0	0	0	0	0	0	0	0	0
TUK26743052	TUK2674305	2	1	0	23.36		0	0	0	0	0	0	0	0	0
TUK26745131	TUK2674513	1	1	1	33.82		0	0	0	0	0	0	0	0	0
TUK26745132	TUK2674513	2	1	1	33.82		0	0	0	0	0	0	0	0	0
TUK26746201	TUK2674620	1	2	0	67.68	24.2922	0	0	0	0	0	0	0	0	0
TUK26746202	TUK2674620	2	2	0	67.68	36.2254	0	0	0	0	0	0	0	0	0
TUK26778042	TUK2677804	2	1	1	73.38	24.1322	0	0	0	0	0	0	0	0	0
TUK26778041	TUK2677804	1	1	1	73.38	25.3811	0	0	0	0	0	0	0	0	0
TUK26818192	TUK2681819	2	1	1	31.83	27.034	0	0	0	0	0	0	0	0	0
TUK26818191	TUK2681819	1	1	1	31.83	27.6891	0	0	0	0	0	0	0	0	0
TUK26824582	TUK2682458	2	2	0	53.04	26.691	0	0	0	0	0	0	0	0	0
TUK26824581	TUK2682458	1	2	0	53.04	27.3464	0	0	0	0	0	0	0	0	0
TUK26844681	TUK2684468	1	1	0	49.13		0	0	0	0	0	0	0	0	0
TUK26844682	TUK2684468	2	1	0	49.13		0	0	0	0	0	0	0	0	0
TUK26872272	TUK2687227	2	2	0	50.38	23.1463	0	0	0	0	0	0	0	0	0
TUK26872271	TUK2687227	1	2	0	50.38	27.4747	0	0	0	0	0	0	0	0	0
TUK26923401	TUK2692340	1	1	1	67.92	26.6022	0	0	0	0	0	0	0	0	0
TUK26923402	TUK2692340	2	1	1	67.92	28.1112	0	0	0	0	0	0	0	0	0
TUK26926591	TUK2692659	1	1	1	23.75		0	0	0	0	0	0	0	0	0
TUK26926592	TUK2692659	2	1	1	23.75		0	0	0	0	0	0	0	0	0
TUK26926832	TUK2692683	2	2	0	51.77	22.6939	0	0	0	0	0	0	0	0	0
TUK26926831	TUK2692683	1	2	0	51.77	25.2976	0	0	0	0	0	0	0	0	0
TUK26932502	TUK2693250	2	2	0	45.34	23.8023	0	1	1	0	0	0	0	0	0
TUK26932501	TUK2693250	1	2	0	45.34	25.5665	0	0	0	1	0	1	0	0	0
TUK26976671	TUK2697667	1	2	0	64.7	22.171	0	0	0	0	0	0	0	0	0
TUK26976672	TUK2697667	2	2	0	64.7	31.5921	0	0	0	1	0	1	0	1	1
TUK26982361	TUK2698236	1	2	0			0	0	0	0	0	0	0	0	0
TUK26982362	TUK2698236	2	2	0			0	0	0	0	0	0	0	0	0
TUK27034522	TUK2703452	2	2	0	54.43	23.5807	0	1	1	0	0	0	0	0	0
TUK27034521	TUK2703452	1	2	0	54.43	25.3636	0	0	0	0	0	0	0	0	0
TUK27042041	TUK2704204	1	1	0	27.86		0	0	0	0	0	0	0	0	0
TUK27042042	TUK2704204	2	1	0	27.86		0	0	0	0	0	0	0	0	0
TUK27095051	TUK2709505	1	1	0	40.28	18.2115	0	0	0	0	0	0	0	0	0
TUK27095052	TUK2709505	2	1	0	40.28	20.0781	0	0	0	0	0	0	0	0	0
TUK27151781	TUK2715178	1	2	0	28.6	19.4213	0	0	0	0	0	0	0	0	0
TUK27151782	TUK2715178	2	2	0	28.6	21.7447	0	0	0	0	0	0	0	0	0
TUK27154151	TUK2715415	1	2	0	55.32	18.3594	0	0	0	0	0	0	0	0	0
TUK27154152	TUK2715415	2	2	0	55.32	20.0402	0	0	0	0	0	0	0	0	0
TUK27175802	TUK2717580	2	2	0	49.52	26.098	0	0	0	0	0	0	0	0	0
TUK27175801	TUK2717580	1	2	0	49.52	31.6406	0	0	0	1	0	1	0	0	0
TUK27201562	TUK2720156	2	1	0	47.32	28.052	0	0	0	1	0	1	0	0	0
TUK27201561	TUK2720156	1	1	0	47.32	30.4834	0	0	0	0	0	0	0	0	0
TUK27202921	TUK2720292	1	1	0	51.44	24.5747	0	0	0	1	0	1	0	0	0
TUK27202922	TUK2720292	2	1	0	51.44	27.0437	0	0	0	0	0	0	0	0	0
TUK27214591	TUK2721459	1	2	0	51.44	22.2321	0	0	0	0	0	0	0	0	0
TUK27214592	TUK2721459	2	2	0	51.44	24.7676	0	0	0	0	0	0	0	0	0
TUK27229102	TUK2722910	2	2	1	39.37	24.9042	0	0	0	0	0	0	0	0	0
TUK27229101	TUK2722910	1	2	1	39.37	31.1592	0	0	0	0	0	0	0	0	0
TUK27235871	TUK2723587	1	2	0	57.68	23.4936	0	0	0	1	0	1	0	0	0
TUK27235872	TUK2723587	2	2	0	57.68	29.0346	0	0	0	0	0	0	0	0	0
TUK27257801	TUK2725780	1	1	0	26.69		0	0	0	0	0	0	0	0	0
TUK27257802	TUK2725780	2	1	0	26.69		0	0	0	0	0	0	0	0	0
TUK27282972	TUK2728297	2	2	0	35.88	25.2577	0	0	0	0	0	0	0	0	0
TUK27282971	TUK2728297	1	2	0	35.88	26.7489	0	0	0	0	0	0	0	0	0
TUK27290721	TUK2729072	1	1	0	62.07	25.5805	1	1	1	0	0	0	1	1	1
TUK27290722	TUK2729072	2	1	0	62.07	27.5244	0	0	0	0	0	0	0	1	1
TUK27304502	TUK2730450	2	2	0	46.84	20.9644	0	0	0	0	0	0	0	0	0
TUK27304501	TUK2730450	1	2	0	46.84	21.2111	0	0	0	0	0	0	0	0	0
TUK27305111	TUK2730511	1	1	1	69.58		0	0	0	0	0	0	0	0	0
TUK27305112	TUK2730511	2	1	1	69.58		0	0	0	0	0	0	0	0	0
TUK27331251	TUK2733125	1	2	0	66.12	29.4162	0	0	0	0	0	0	0	0	0
TUK27331252	TUK2733125	2	2	0	66.12	35.0293	0	0	0	0	0	0	0	0	0
TUK27338172	TUK2733817	2	1	0	51.81	20.0624	0	0	0	0	0	0	0	0	0
TUK27338171	TUK2733817	1	1	0	51.81	22.6429	0	0	0	0	1	1	0	0	0
TUK27345652	TUK2734565	2	2	0	57.93	24.5205	0	0	0	0	0	0	0	0	0
TUK27345651	TUK2734565	1	2	0	57.93	25.9688	1	0	1	0	0	0	0	0	0
TUK27362652	TUK2736265	2	2	0	71.26	16.4237	0	0	0	0	0	0	0	0	0
TUK27362651	TUK2736265	1	2	0	71.26	17.3604	0	0	0	0	0	0	0	0	0
TUK27402152	TUK2740215	2	2	1			0	0	0	0	0	0	0	0	0
TUK27432401	TUK2743240	1	1	0	46.32		0	0	0	0	0	0	0	0	0
TUK27432402	TUK2743240	2	1	0	46.32		0	0	0	0	0	0	0	0	0
TUK27433111	TUK2743311	1	2	0	32.84	23.0078	0	0	0	0	0	0	0	0	0
TUK27433112	TUK2743311	2	2	0	32.84	29.8962	0	0	0	0	0	0	0	0	0
TUK27442011	TUK2744201	1	2	0	57.62	34.2976	1	0	1	1	0	1	0	0	0
TUK27442012	TUK2744201	2	2	0	57.62	34.7126	0	0	0	0	0	0	1	1	1
TUK27444252	TUK2744425	2	2	0	35.51	21.7453	0	0	0	0	0	0	0	0	0
TUK27444251	TUK2744425	1	2	0	35.51	31.835	0	0	0	0	0	0	0	0	0
TUK27462081	TUK2746208	1	1	1	55.26	24.5739	0	0	0	0	0	0	0	0	0
TUK27462082	TUK2746208	2	1	1	55.26	25.9515	0	0	0	0	0	0	0	0	0
TUK27475181	TUK2747518	1	2	1	50.89	27.0842	0	0	0	0	0	0	0	0	0
TUK27475182	TUK2747518	2	2	1	50.89	29.8211	0	0	0	0	0	0	0	0	0
TUK27491441	TUK2749144	1	2	0	57.63	24.5201	0	0	0	0	0	0	0	0	0
TUK27491442	TUK2749144	2	2	0	57.63	25.1177	0	0	0	0	0	0	0	0	0
TUK27511311	TUK2751131	1	2	0	22.34	30.9766	0	0	0	0	0	0	0	0	0
TUK27511312	TUK2751131	2	2	0	22.34	32.3309	0	0	0	0	0	0	0	0	0
TUK27532772	TUK2753277	2	2	0	61.68	28.2195	0	0	0	0	0	0	0	0	0
TUK27532771	TUK2753277	1	2	0	61.68	28.8894	0	0	0	0	0	0	0	0	0
TUK27555942	TUK2755594	2	1	0	25	16.6272	0	0	0	0	0	0	0	0	0
TUK27555941	TUK2755594	1	1	0	25	19.8882	0	0	0	0	0	0	0	0	0
TUK27569062	TUK2756906	2	2	0	35.15	27.847	0	0	0	0	0	0	0	0	0
TUK27569061	TUK2756906	1	2	0	35.15	28.0078	0	0	0	0	0	0	0	0	0
TUK27623951	TUK2762395	1	2	0	49.62	25.4106	0	0	0	0	0	0	0	0	0
TUK27623952	TUK2762395	2	2	0	49.62	30.1539	0	0	0	0	0	0	1	0	1
TUK27635331	TUK2763533	1	1	0	63.99	21.1754	0	0	0	0	0	0	0	0	0
TUK27635332	TUK2763533	2	1	0	63.99	23.1417	0	0	0	0	0	0	0	1	1
TUK27636621	TUK2763662	1	1	0			0	0	0	0	0	0	0	0	0
TUK27636622	TUK2763662	2	1	0			0	0	0	0	0	0	0	0	0
TUK27637191	TUK2763719	1	2	0	49.33	21.0164	0	0	0	0	0	0	0	0	0
TUK27637192	TUK2763719	2	2	0	49.33	22.0719	0	0	0	0	0	0	0	0	0
TUK27653161	TUK2765316	1	1	0	65.91	20.22	0	0	0	0	0	0	0	0	0
TUK27653162	TUK2765316	2	1	0	65.91	21.3646	0	0	0	1	0	1	1	0	1
TUK27666142	TUK2766614	2	2	0			0	0	0	0	0	0	0	0	0
TUK27672021	TUK2767202	1	2	0	65.32	19.4362	0	0	0	0	0	0	0	0	0
TUK27672022	TUK2767202	2	2	0	65.32	23.2058	0	0	0	0	0	0	0	0	0
TUK27746711	TUK2774671	1	2	1	76.47	28.7805	0	0	0	0	0	0	0	0	0
TUK27746712	TUK2774671	2	2	1	76.47	29.3848	0	0	0	0	0	0	0	0	0
TUK27751692	TUK2775169	2	2	0	52.72	23.4793	0	0	0	0	0	0	0	0	0
TUK27751691	TUK2775169	1	2	0	52.72	26.7001	0	0	0	0	0	0	0	0	0
TUK27764992	TUK2776499	2	1	0	57.23	24.0955	0	0	0	0	0	0	0	0	0
TUK27764991	TUK2776499	1	1	0	57.23	25.0505	0	0	0	0	0	0	0	0	0
TUK27817551	TUK2781755	1	1	1	35.96		0	0	0	0	0	0	0	0	0
TUK27850372	TUK2785037	2	1	0	18.62	29.1596	0	0	0	0	0	0	0	0	0
TUK27850371	TUK2785037	1	1	0	18.62	34.3595	0	0	0	0	0	0	0	0	0
TUK27881521	TUK2788152	1	2	1	43.93	26.5749	0	0	0	0	0	0	0	0	0
TUK27881522	TUK2788152	2	2	1	43.93	30.3784	0	0	0	0	0	0	0	0	0
TUK27895602	TUK2789560	2	2	0	57.27	22.6368	0	0	0	1	0	1	0	0	0
TUK27895601	TUK2789560	1	2	0	57.27	29.2629	0	1	1	1	0	1	0	0	0
TUK27909751	TUK2790975	1	2	0	36.23	22.4461	0	0	0	0	0	0	0	0	0
TUK27909752	TUK2790975	2	2	0	36.23	29.2707	0	0	0	0	0	0	0	0	0
TUK27912632	TUK2791263	2	2	0	29.88	23.6719	0	0	0	0	0	0	0	0	0
TUK27912631	TUK2791263	1	2	0	29.88	32.3666	0	0	0	0	0	0	0	0	0
TUK27933012	TUK2793301	2	2	0	65.67	26.5256	0	0	0	0	0	0	0	0	0
TUK27933011	TUK2793301	1	2	0	65.67	32.6762	0	0	0	0	0	0	1	0	1
TUK27962261	TUK2796226	1	1	0	54.95		0	0	0	0	0	0	0	0	0
TUK27971051	TUK2797105	1	2	0	65.32	29.2041	0	0	0	0	0	0	0	0	0
TUK27971052	TUK2797105	2	2	0	65.32	31.3279	1	1	1	0	0	0	0	0	0
TUK27982411	TUK2798241	1	2	0	63.53	21.4533	0	0	0	0	0	0	0	0	0
TUK27982412	TUK2798241	2	2	0	63.53	26.7489	0	0	0	1	0	1	0	0	0
TUK27986522	TUK2798652	2	1	1	37.4		0	0	0	0	0	0	0	0	0
TUK27990251	TUK2799025	1	2	0	41.81		0	0	0	0	0	0	0	0	0
TUK28017312	TUK2801731	2	2	0	43.55	22.0721	0	0	0	0	0	0	0	0	0
TUK28017311	TUK2801731	1	2	0	43.55	23.7931	0	0	0	0	0	0	0	0	0
TUK28022491	TUK2802249	1	1	0	33.52	23.1274	0	0	0	0	0	0	0	0	0
TUK28022492	TUK2802249	2	1	0	33.52	23.1891	0	0	0	0	0	0	0	0	0
TUK28023481	TUK2802348	1	1	0	68.23	19.2177	0	0	0	1	0	1	0	0	0
TUK28023482	TUK2802348	2	1	0	68.23	20.4991	0	0	0	0	0	0	0	0	0
TUK28023552	TUK2802355	2	2	0	40.13	21.7545	0	0	0	0	0	0	0	0	0
TUK28023551	TUK2802355	1	2	0	40.13	23.5615	0	0	0	0	0	0	0	0	0
TUK28029632	TUK2802963	2	1	0	53.82	19.1476	0	0	0	0	0	0	0	0	0
TUK28029631	TUK2802963	1	1	0	53.82	24.2969	0	0	0	0	0	0	0	0	0
TUK28029721	TUK2802972	1	1	0	61.18	30.0971	0	0	0	0	0	0	0	0	0
TUK28029722	TUK2802972	2	1	0	61.18	43.5471	0	0	0	0	0	0	0	0	0
TUK28035742	TUK2803574	2	1	0	42.53	32.2354	0	0	0	0	0	0	0	0	0
TUK28035741	TUK2803574	1	1	0	42.53	33.8143	0	0	0	0	0	0	0	0	0
TUK28036551	TUK2803655	1	1	0	70.76	20.8973	0	0	0	0	0	0	0	0	0
TUK28036552	TUK2803655	2	1	0	70.76	22.2609	0	0	0	0	0	0	0	0	0
TUK28037122	TUK2803712	2	1	0	59.48	22.4271	0	0	0	0	0	0	0	0	0
TUK28037121	TUK2803712	1	1	0	59.48	22.4996	0	0	0	0	0	0	0	0	0
TUK28040571	TUK2804057	1	1	0	39.98		0	0	0	0	0	0	0	0	0
TUK28040572	TUK2804057	2	1	0	39.98		0	0	0	0	0	0	0	0	0
TUK28043981	TUK2804398	1	2	0	38.37	24.0238	0	0	0	0	0	0	0	0	0
TUK28043982	TUK2804398	2	2	0	38.37	28.3737	0	0	0	0	0	0	1	0	1
[truncated: 7,719 more rows]
